# Supplementary material for: Unveiling dynamic metabolic signatures in human induced pluripotent and neural stem cells
Source: PLoS Comput Biol. 2020 Apr 16;16(4):e1007780. doi: 10.1371/journal.pcbi.1007780 (PMC7188302; doi:10.1371/journal.pcbi.1007780)
Supplement: S1 Table — (XLSX) [file pcbi.1007780.s007.xlsx]

## Sheet: Table S1
	Before Pulse (mM)	After Pulse (mM)	Step input (mM) [Gln]ext,final - [Gln]ext, initial
hiPSC 1	1.46	15.04	13.58
hiPSC 2	2.33	15.43	13.1
hNSC 1	1.59	14.04	12.45
hNSC 2	1.77	14.88	13.11
