# Supplementary material for: Unveiling dynamic metabolic signatures in human induced pluripotent and neural stem cells
Source: PLoS Comput Biol. 2020 Apr 16;16(4):e1007780. doi: 10.1371/journal.pcbi.1007780 (PMC7188302; doi:10.1371/journal.pcbi.1007780)
Supplement: S2 Table — (XLSX) [file pcbi.1007780.s008.xlsx]

## Sheet: hiPSC 1
		Volume Normalization (µM) - assuming 150 µL reconstituted sample																									Protein Normalization (pmol/10^6 cells) - assuming samples contain 5.70x10^6 cells
	Collection Time Point (Minute)	Before Pulse			0			5			10			15			30			60			120				Before Pulse			0			5			10			15			30			60			120
Amino Acids & Biogenic Amines	Ala	191	267	268	187	212	179	154	156	149	131	134	138	125	128	126	146	158	155	205	200	187	250	223	236		5026.36	7026.37	7052.69	4921.09	5578.99	4710.56	4052.66	4105.3	3921.08	3447.4	3526.34	3631.61	3289.5	3368.45	3315.82	3842.14	4157.93	4078.98	5394.78	5263.2	4921.09	6579	5868.47
	Arg	25.1	40.1	35.5	33.6	34.8	38.5	27.5	29.9	26.1	28	29.1	27.8	23.6	27.1	27.3	32.7	31.4	29.8	37.9	44.4	31.8	42.1	36.3	44.5		660.532	1055.27	934.218	884.218	915.797	1013.17	723.69	786.848	686.848	736.848	765.796	731.585	621.058	713.164	718.427	860.533	826.322	784.217	997.376	1168.43	836.849	1107.9	955.271
	Asn	63.5	103	101	75.7	85.2	75.9	70.5	71	64.5	46	45.3	50	36.8	38.9	38.6	34.9	35.5	33.3	44.6	40	35.9	47.7	44	44.4		1671.07	2710.55	2657.92	1992.12	2242.12	1997.38	1855.28	1868.44	1697.38	1210.54	1192.11	1315.8	968.429	1023.69	1015.8	918.428	934.218	876.323	1173.69	1052.64	944.744	1255.27	1157.9
	Asp	62.3	65.3	76.7	68.8	78.2	68.6	67	68.6	66.9	64.7	64.2	65.5	64.8	60.1	60.2	81.6	83	80.7	127	95.1	56.5	112	105	87		1639.49	1718.43	2018.44	1810.54	2057.91	1805.28	1763.17	1805.28	1760.54	1702.65	1689.49	1723.7	1705.28	1581.59	1584.22	2147.39	2184.23	2123.7	3342.13	2502.65	1486.85	2947.39	2763.18
	Cit	0	0.126	0.338	0.241	0	0.105	0.106	0	0.259	0.158	0.26	0.203	0.19	0.155	0.184	0.372	0.161	0.214	0.332	0.169	0.185	0.196	0.187	0.175		0	3.31582	8.89481	6.34216	0	2.76318	2.7895	0	6.81584	4.15793	6.84216	5.34215	5.00004	4.07898	4.84214	9.78955	4.23688	5.63162	8.73691	4.4474	4.86846	5.15794	4.92109
	Gln	712	1278	1063	1558	1673	1906	2264	2372	2151	2460	2561	2662	2393	2706	2764	3626	3263	3197	4883	5515	3824	5171	4656	5435		18737	33631.8	27973.9	41000.3	44026.7	50158.3	59579.4	62421.6	56605.7	64737.4	67395.3	70053.2	62974.2	71211.1	72737.4	95421.8	85869.1	84132.3	128501	145133	100632	136080	122527
	Glu	526	879	879	776	914	831	893	961	872	795	807	859	766	768	788	845	875	880	1087	1016	774	1261	1055	1016		13842.2	23131.8	23131.8	20421.2	24052.8	21868.6	23500.2	25289.7	22947.6	20921.2	21237	22605.4	20158.1	20210.7	20737	22237	23026.5	23158.1	28605.5	26737.1	20368.6	33184.5	27763.4
	Gly	142	280	212	211	220	243	230	234	206	186	187	195	147	164	169	146	132	130	134	144	104	106	96.9	115		3736.87	7368.48	5578.99	5552.68	5789.52	6394.79	6052.68	6157.94	5421.1	4894.78	4921.09	5131.62	3868.45	4315.82	4447.4	3842.14	3473.71	3421.08	3526.34	3789.5	2736.86	2789.5	2550.02
	His	12.8	18.7	17.9	13.7	14	14.5	11.2	11	9.8	9.91	10.4	10.8	8.73	10	9.7	12.9	11.5	11.1	15	15.7	11.6	16.7	14.4	17.3		336.845	492.109	471.056	360.529	368.424	381.582	294.739	289.476	257.897	260.792	273.686	284.213	229.739	263.16	255.265	339.476	302.634	292.108	394.74	413.161	305.266	439.477	378.95
	Ile	29	41	40.1	28.8	30	31.7	23.7	25.6	22.1	22	23.4	22.3	18.8	20.4	21.4	25.2	22.6	22.8	29	31.7	25.1	32.7	28.4	33.3		763.164	1078.96	1055.27	757.901	789.48	834.217	623.689	673.69	581.584	578.952	615.794	586.847	494.741	536.846	563.162	663.163	594.742	600.005	763.164	834.217	660.532	860.533	747.374
	Leu	32.3	47.8	43.7	31.3	33.4	35.5	26.5	27.2	24.7	25.6	26.8	26.5	21.6	24.7	25.1	30.6	26.5	25	34	37	28.3	35.8	30.7	36.4		850.007	1257.9	1150.01	823.691	878.954	934.218	697.374	715.795	650.005	673.69	705.269	697.374	568.426	650.005	660.532	805.27	697.374	657.9	894.744	973.692	744.743	942.113	807.901
	Lys	26.7	39.4	38	33.8	40.2	30.1	30.9	33.4	29.3	27.7	30.3	32	26.2	27.9	27.7	30.2	33.5	33.2	37.4	38	31.1	46.3	36.8	38.9		702.637	1036.85	1000.01	889.481	1057.9	792.112	813.164	878.954	771.059	728.953	797.375	842.112	689.479	734.216	728.953	794.743	881.586	873.691	984.218	1000.01	818.428	1218.43	968.429
	Met	11.4	15.9	14.7	9.38	9.67	10.2	7.42	7.39	6.59	7	6.64	6.77	5.8	6.73	6.61	8.04	7.11	7.2	9.99	10.2	8.32	10	8.87	10.8		300.002	418.424	386.845	246.844	254.476	268.423	195.265	194.475	173.422	184.212	174.738	178.159	152.633	177.107	173.949	211.581	187.107	189.475	262.897	268.423	218.949	263.16	233.423
	Orn	7.63	11.5	10.2	9.51	10.2	13	8.21	9.03	7.11	8.17	8.43	8.25	6.36	8.15	7.88	8.61	8.62	7.97	11.2	15.9	6.95	10.7	9.72	11.3		200.791	302.634	268.423	250.265	268.423	342.108	216.054	237.633	187.107	215.002	221.844	217.107	167.37	214.475	207.37	226.581	226.844	209.739	294.739	418.424	182.896	281.581	255.792
	Phe	19.1	27.1	24.7	17.4	18.9	18.5	15.4	15.2	13.5	14.4	14.6	15.2	12.9	14.5	14.3	17.1	16.2	15.8	21.9	22.4	17.4	22.2	19.6	23.4		502.636	713.164	650.005	457.898	497.372	486.846	405.266	400.003	355.266	378.95	384.214	400.003	339.476	381.582	376.319	450.004	426.319	415.793	576.32	589.478	457.898	584.215	515.794
	Pro	109	158	146	150	160	156	156	156	138	130	133	133	108	116	125	110	105	102	112	115	92.2	96.5	84.9	103		2868.44	4157.93	3842.14	3947.4	4210.56	4105.3	4105.3	4105.3	3631.61	3421.08	3500.03	3500.03	2842.13	3052.66	3289.5	2894.76	2763.18	2684.23	2947.39	3026.34	2426.34	2539.49	2234.23
	Ser	94.5	181	139	97.1	104	111	75.9	76.6	67.2	58.9	60.2	59.7	46	53	52.3	56.4	51.6	50	70.2	72.2	50.6	64.4	58.1	67.6		2486.86	4763.2	3657.92	2555.28	2736.86	2921.08	1997.38	2015.81	1768.44	1550.01	1584.22	1571.07	1210.54	1394.75	1376.33	1484.22	1357.91	1315.8	1847.38	1900.02	1331.59	1694.75	1528.96
	Thr	133	206	196	109	120	105	66.4	66.5	62.5	48.1	46.7	47.8	41.7	42.1	43.4	49.6	51.8	50.4	65.5	63.4	57.7	78	67.8	73.6		3500.03	5421.1	5157.94	2868.44	3157.92	2763.18	1747.38	1750.01	1644.75	1265.8	1228.96	1257.9	1097.38	1107.9	1142.11	1305.27	1363.17	1326.33	1723.7	1668.43	1518.43	2052.65	1784.22
	Trp	1.39	2.15	1.89	1.57	1.37	1.68	1.11	1.28	1.14	1.23	0.795	1.11	1	1.17	1.1	1.39	1.26	1.16	1.58	1.77	1.38	1.63	1.23	1.77		36.5792	56.5794	49.7372	41.3161	36.0529	44.2109	29.2108	33.6845	30.0002	32.3687	20.9212	29.2108	26.316	30.7897	28.9476	36.5792	33.1582	30.5266	41.5793	46.5793	36.3161	42.8951	32.3687
	Tyr	18.2	26.1	24.6	18.1	19	19.5	15.8	15.9	14	14.7	15.3	14.4	13.2	14.3	14.5	17.3	16	15.9	20.9	21.6	17.5	22.1	19.9	24		478.951	686.848	647.374	476.32	500.004	513.162	415.793	418.424	368.424	386.845	402.635	378.95	347.371	376.319	381.582	455.267	421.056	418.424	550.004	568.426	460.53	581.584	523.688
	Val	37.1	52.5	48.1	40.5	42.8	46.1	31.5	32	30	27.5	28.2	28.5	22.6	25.3	25.3	30.6	26.6	26.5	36.4	38.9	29.4	37.8	33.5	39.3		976.324	1381.59	1265.8	1065.8	1126.32	1213.17	828.954	842.112	789.48	723.69	742.111	750.006	594.742	665.795	665.795	805.27	700.006	697.374	957.902	1023.69	773.69	994.745	881.586
	Ac-Orn	0	0	0	0	0	0	0	0	0	0	0	0	0	0	0	0	0	0	0	0	0	0	0	0		0	0	0	0	0	0	0	0	0	0	0	0	0	0	0	0	0	0	0	0	0	0	0
	ADMA	0.105	0.134	0.094	0.114	0.134	0.13	0.117	0.122	0.089	0.11	0.124	0.116	0.093	0.104	0.095	0.025	0.112	0.12	0.146	0.141	0.112	0.155	0.125	0.146		2.76318	3.52634	2.4737	3.00002	3.52634	3.42108	3.07897	3.21055	2.34212	2.89476	3.26318	3.05266	2.44739	2.73686	2.50002	0.6579	2.94739	3.15792	3.84214	3.71056	2.94739	4.07898	3.2895
	alpha-AAA	4.82	9.35	7.36	7.4	8.62	8.1	8.86	8.58	8.82	7.89	6.9	7.79	6.77	7.39	7.59	7.24	7.89	7.43	8.83	8.46	7.37	6.89	6.32	6.4		126.843	246.055	193.686	194.738	226.844	213.16	233.16	225.791	232.107	207.633	181.58	205.002	178.159	194.475	199.738	190.528	207.633	195.528	232.37	222.633	193.949	181.317	166.317
	c4-OH-Pro	0	0	0	0.093	0.091	0	0	0	0	0	0	0	0	0	0	0	0	0	0	0	0	0	0	0		0	0	0	2.44739	2.39476	0	0	0	0	0	0	0	0	0	0	0	0	0	0	0	0	0	0
	Carnosine	0	0	0	0	0	0	0	0	0	0	0	0	0	0	0	0	0	0	0	0	0	0	0	0		0	0	0	0	0	0	0	0	0	0	0	0	0	0	0	0	0	0	0	0	0	0	0
	Creatinine	0.097	0.13	0.23	0.15	0.196	0.307	0.244	0.165	0.149	0.104	0.29	0.121	0.174	0.186	0.11	0.192	0.487	0.114	0.146	0.23	0.197	0.123	0.085	0.089		2.55265	3.42108	6.05268	3.9474	5.15794	8.07901	6.4211	4.34214	3.92108	2.73686	7.63164	3.18424	4.57898	4.89478	2.89476	5.05267	12.8159	3.00002	3.84214	6.05268	5.18425	3.23687	2.23686
	DOPA	0.031	0.032	0.032	0	0.035	0	0	0	0.034	0.033	0	0	0.033	0	0.031	0.033	0.032	0.032	0	0.032	0	0.034	0.032	0		0.815796	0.842112	0.842112	0	0.92106	0	0	0	0.894744	0.868428	0	0	0.868428	0	0.815796	0.868428	0.842112	0.842112	0	0.842112	0	0.894744	0.842112
	Dopamine	0.01	0.006	0.002	0.011	0.018	0.017	0.011	0.004	0.007	0.008	0.004	0.014	0.007	0	0.008	0.012	0.015	0.008	0.01	0.011	0.007	0.005	0.012	0.012		0.26316	0.157896	0.052632	0.289476	0.473688	0.447372	0.289476	0.105264	0.184212	0.210528	0.105264	0.368424	0.184212	0	0.210528	0.315792	0.39474	0.210528	0.26316	0.289476	0.184212	0.13158	0.315792
	Histamine	0.144	0	0.141	0.142	0.141	0	0.141	0.14	0.143	0	0	0	0.14	0.145	0.141	0	0	0	0.142	0.152	0.143	0.141	0.141	0.142		3.7895	0	3.71056	3.73687	3.71056	0	3.71056	3.68424	3.76319	0	0	0	3.68424	3.81582	3.71056	0	0	0	3.73687	4.00003	3.76319	3.71056	3.71056
	Kynurenine	0.795	1.1	1.13	1.01	1.11	1.01	0.966	0.973	1.02	0.795	0.904	0.852	0.796	0.858	0.912	0.949	1.03	0.89	1.14	1.14	0.953	1.22	1	1.24		20.9212	28.9476	29.7371	26.5792	29.2108	26.5792	25.4213	25.6055	26.8423	20.9212	23.7897	22.4212	20.9475	22.5791	24.0002	24.9739	27.1055	23.4212	30.0002	30.0002	25.0791	32.1055	26.316
	Met-SO	0.588	0.924	0.73	0.682	0.779	0.797	0.448	0.675	0.6	0.699	0	0.671	0.685	0.551	0	0.467	0.252	0	0.497	0	0.255	0.353	0	0.454		15.4738	24.316	19.2107	17.9475	20.5002	20.9739	11.7896	17.7633	15.7896	18.3949	0	17.658	18.0265	14.5001	0	12.2896	6.63163	0	13.0791	0	6.71058	9.28955	0
	Nitro-Tyr	0	0	0	0	0	0.073	0	0	0	0	0	0	0.091	0	0	0	0	0	0.081	0	0	0	0	0		0	0	0	0	0	1.92107	0	0	0	0	0	0	2.39476	0	0	0	0	0	2.1316	0	0	0	0
	PEA	0	0	0	0	0	0	0	0	0	0	0	0	0	0	0	0	0	0	0	0	0	0	0	0		0	0	0	0	0	0	0	0	0	0	0	0	0	0	0	0	0	0	0	0	0	0	0
	Putrescine	1.61	2.23	2.39	3.75	4.09	3.18	2.75	3.02	2.54	3.47	3.88	3.33	2.64	3	3.24	2.27	3.22	2.88	4.46	6.25	4.97	25.4	20.5	23.8		42.3688	58.6847	62.8952	98.685	107.632	83.6849	72.369	79.4743	66.8426	91.3165	102.106	87.6323	69.4742	78.948	85.2638	59.7373	84.7375	75.7901	117.369	164.475	130.791	668.426	539.478
	Sarcosine	0	0	0.063	0.07	0	0	0.078	0.051	0.07	0	0.056	0.068	0	0	0	0	0.062	0.061	0.048	0.062	0.065	0	0	0		0	0	1.65791	1.84212	0	0	2.05265	1.34212	1.84212	0	1.4737	1.78949	0	0	0	0	1.63159	1.60528	1.26317	1.63159	1.71054	0	0
	SDMA	0.027	0.037	0.041	0.038	0.044	0	0.046	0.039	0.036	0	0.046	0.033	0.04	0.04	0.033	0	0.044	0.036	0.041	0.039	0.034	0.058	0.029	0.049		0.710532	0.973692	1.07896	1.00001	1.1579	0	1.21054	1.02632	0.947376	0	1.21054	0.868428	1.05264	1.05264	0.868428	0	1.1579	0.947376	1.07896	1.02632	0.894744	1.52633	0.763164
	Serotonin	0	0	0	0	0	0	0	0	0	0	0	0	0	0	0	0	0	0	0	0	0	0	0	0		0	0	0	0	0	0	0	0	0	0	0	0	0	0	0	0	0	0	0	0	0	0	0
	Spermidine	1.14	1.61	1.71	6.5	4.74	3.66	2.05	2.11	1.98	5.2	5.93	4.23	1.9	3.12	3.27	1.15	2.43	1.69	1.53	3.73	1.71	4.63	4.13	4.76		30.0002	42.3688	45.0004	171.054	124.738	96.3166	53.9478	55.5268	52.1057	136.843	156.054	111.317	50.0004	82.1059	86.0533	30.2634	63.9479	44.474	40.2635	98.1587	45.0004	121.843	108.685
	Spermine	0.495	0.832	1.03	4.01	2.81	2.33	1.37	1.32	1.2	3.38	3.33	2.57	1.03	1.89	2.01	0.616	1.34	0.929	0.816	2.22	0.69	2.31	2.23	2.42		13.0264	21.8949	27.1055	105.527	73.948	61.3163	36.0529	34.7371	31.5792	88.9481	87.6323	67.6321	27.1055	49.7372	52.8952	16.2107	35.2634	24.4476	21.4739	58.4215	18.158	60.79	58.6847
	t4-OH-Pro	0.103	0.13	0.137	0.158	0	0.068	0.167	0.143	0.097	0.126	0.127	0	0	0.093	0.113	0.132	0	0.16	0.134	0.138	0	0.143	0.137	0.138		2.71055	3.42108	3.60529	4.15793	0	1.78949	4.39477	3.76319	2.55265	3.31582	3.34213	0	0	2.44739	2.97371	3.47371	0	4.21056	3.52634	3.63161	0	3.76319	3.60529
	Taurine	0.691	1.19	0.894	0.944	1.22	1.22	1.34	1.09	1.04	0.727	1.25	0.628	1.07	0.999	0.991	1.1	1.16	1.15	1.46	1.21	0.961	1.05	1.06	1.06		18.1844	31.316	23.5265	24.8423	32.1055	32.1055	35.2634	28.6844	27.3686	19.1317	32.895	16.5264	28.1581	26.2897	26.0792	28.9476	30.5266	30.2634	38.4214	31.8424	25.2897	27.6318	27.895
Acylcarnitines	C0	0.5875	0.6065	0.6693	0.7028	0.6244	0.7571	0.6529	0.8014	0.6993	0.6632	0.6336	0.6434	0.6783	0.758	0.6642	0.7072	0.5876	0.7396	0.7463	0.857	0.7224	0.7374	0.7054	0.7099		15.4606	15.9607	17.6133	18.4949	16.4317	19.9238	17.1817	21.0896	18.4028	17.4528	16.6738	16.9317	17.8501	19.9475	17.4791	18.6107	15.4633	19.4633	19.6396	22.5528	19.0107	19.4054	18.5633
	C2	0.0397	0.0403	0.045	0.0456	0.05	0.0492	0.051	0.0743	0.0377	0.0538	0.039	0.0452	0.0353	0.0461	0.0398	0.0403	0.0531	0.0377	0.0376	0.0514	0.0413	0.0355	0.0425	0.047		1.04475	1.06053	1.18422	1.20001	1.3158	1.29475	1.34212	1.95528	0.992113	1.4158	1.02632	1.18948	0.928955	1.21317	1.04738	1.06053	1.39738	0.992113	0.989482	1.35264	1.08685	0.934218	1.11843
	C3	0.0101	0.0136	0.0158	0.0157	0.0163	0.0186	0.0116	0.0168	0.0091	0.0175	0.0155	0.0187	0.0126	0.0129	0.0138	0.0137	0.012	0.011	0.0131	0.0171	0.013	0.0132	0.0125	0.016		0.265792	0.357898	0.415793	0.413161	0.428951	0.489478	0.305266	0.442109	0.239476	0.46053	0.407898	0.492109	0.331582	0.339476	0.363161	0.360529	0.315792	0.289476	0.34474	0.450004	0.342108	0.347371	0.32895
	C3-DC (C4-OH)	0.0088	0.0083	0.0093	0.0092	0.0094	0.0113	0.0094	0.0073	0.0089	0.0116	0.0103	0.0091	0.0076	0.0084	0.0079	0.0098	0.0094	0.0075	0.0097	0.0098	0.0074	0.0069	0.0078	0.0119		0.231581	0.218423	0.244739	0.242107	0.24737	0.297371	0.24737	0.192107	0.234212	0.305266	0.271055	0.239476	0.200002	0.221054	0.207896	0.257897	0.24737	0.19737	0.255265	0.257897	0.194738	0.18158	0.205265
	C3-OH	0.0119	0.0129	0.0118	0.0181	0.0182	0.017	0.0142	0.0156	0.0137	0.0175	0.0165	0.0146	0.0141	0.0171	0.0158	0.015	0.0164	0.0114	0.0141	0.0142	0.0158	0.0175	0.0154	0.0161		0.31316	0.339476	0.310529	0.47632	0.478951	0.447372	0.373687	0.41053	0.360529	0.46053	0.434214	0.384214	0.371056	0.450004	0.415793	0.39474	0.431582	0.300002	0.371056	0.373687	0.415793	0.46053	0.405266
	C3:1	0.0073	0.007	0.0071	0.0142	0.0095	0.0148	0.0112	0.0119	0.0092	0.0114	0.0102	0.0107	0.0095	0.0094	0.0121	0.0102	0.0148	0.0092	0.0097	0.0103	0.011	0.0104	0.0086	0.0137		0.192107	0.184212	0.186844	0.373687	0.250002	0.389477	0.294739	0.31316	0.242107	0.300002	0.268423	0.281581	0.250002	0.24737	0.318424	0.268423	0.389477	0.242107	0.255265	0.271055	0.289476	0.273686	0.226318
	C4	0.0124	0.0126	0.0122	0.0165	0.0143	0.0175	0.0155	0.0221	0.0132	0.0169	0.0151	0.0164	0.0121	0.0161	0.0175	0.015	0.0159	0.012	0.0105	0.017	0.0136	0.0136	0.0154	0.0192		0.326318	0.331582	0.321055	0.434214	0.376319	0.46053	0.407898	0.581584	0.347371	0.44474	0.397372	0.431582	0.318424	0.423688	0.46053	0.39474	0.418424	0.315792	0.276318	0.447372	0.357898	0.357898	0.405266
	C4:1	0.007	0.012	0.0087	0.0111	0.015	0.0112	0.0105	0.0141	0.0114	0.0116	0.0124	0.0151	0.0127	0.0137	0.0125	0.0121	0.0103	0.0109	0.0126	0.012	0.0121	0.0137	0.011	0.0136		0.184212	0.315792	0.228949	0.292108	0.39474	0.294739	0.276318	0.371056	0.300002	0.305266	0.326318	0.397372	0.334213	0.360529	0.32895	0.318424	0.271055	0.286844	0.331582	0.315792	0.318424	0.360529	0.289476
	C5	0.0092	0.009	0.0117	0.0152	0.0114	0.0151	0.0113	0.0198	0.0119	0.0171	0.0132	0.0151	0.0079	0.0143	0.0113	0.0097	0.0115	0.0112	0.0123	0.0151	0.0107	0.0095	0.0122	0.0147		0.242107	0.236844	0.307897	0.400003	0.300002	0.397372	0.297371	0.521057	0.31316	0.450004	0.347371	0.397372	0.207896	0.376319	0.297371	0.255265	0.302634	0.294739	0.323687	0.397372	0.281581	0.250002	0.321055
	C5-DC (C6-OH)	0.0047	0.0063	0.0074	0.0077	0.0069	0.0075	0.0088	0.0085	0.0072	0.0089	0.0076	0.0071	0.0059	0.0089	0.0096	0.0095	0.0067	0.0058	0.0078	0.009	0.0091	0.006	0.0071	0.0089		0.123685	0.165791	0.194738	0.202633	0.18158	0.19737	0.231581	0.223686	0.189475	0.234212	0.200002	0.186844	0.155264	0.234212	0.252634	0.250002	0.176317	0.152633	0.205265	0.236844	0.239476	0.157896	0.186844
	C5-M-DC	0.0142	0.0145	0.0146	0.0183	0.0183	0.0149	0.0172	0.0123	0.0173	0.0218	0.0145	0.0197	0.0115	0.0201	0.0164	0.0174	0.0161	0.0128	0.0191	0.0155	0.0173	0.0176	0.0182	0.017		0.373687	0.381582	0.384214	0.481583	0.481583	0.392108	0.452635	0.323687	0.455267	0.573689	0.381582	0.518425	0.302634	0.528952	0.431582	0.457898	0.423688	0.336845	0.502636	0.407898	0.455267	0.463162	0.478951
	C5-OH (C3-DC-M)	0.0195	0.0233	0.0199	0.0323	0.0228	0.0242	0.0275	0.0243	0.02	0.0293	0.0258	0.0275	0.0224	0.0244	0.0222	0.0218	0.0238	0.0215	0.029	0.0278	0.0214	0.0228	0.025	0.0274		0.513162	0.613163	0.523688	0.850007	0.600005	0.636847	0.72369	0.639479	0.52632	0.771059	0.678953	0.72369	0.589478	0.64211	0.584215	0.573689	0.626321	0.565794	0.763164	0.731585	0.563162	0.600005	0.6579
	C5:1	0.0176	0.0206	0.0199	0.0259	0.0256	0.0252	0.0202	0.0253	0.0236	0.0251	0.025	0.0267	0.0219	0.0267	0.0231	0.0167	0.0217	0.023	0.0218	0.0236	0.0208	0.0235	0.026	0.022		0.463162	0.54211	0.523688	0.681584	0.67369	0.663163	0.531583	0.665795	0.621058	0.660532	0.6579	0.702637	0.57632	0.702637	0.6079	0.439477	0.571057	0.605268	0.573689	0.621058	0.547373	0.618426	0.684216
	C5:1-DC	0.0079	0.0093	0.01	0.0114	0.0099	0.0105	0.0096	0.0088	0.0087	0.0139	0.0144	0.0119	0.0068	0.0088	0.0101	0.0101	0.0109	0.0088	0.0096	0.0101	0.0086	0.01	0.0073	0.0085		0.207896	0.244739	0.26316	0.300002	0.260528	0.276318	0.252634	0.231581	0.228949	0.365792	0.37895	0.31316	0.178949	0.231581	0.265792	0.265792	0.286844	0.231581	0.252634	0.265792	0.226318	0.26316	0.192107
	C6 (C4:1-DC)	0.0191	0.0213	0.0209	0.0291	0.0261	0.029	0.0216	0.0301	0.0251	0.0224	0.021	0.0251	0.0206	0.0233	0.0253	0.0216	0.0232	0.0255	0.0202	0.0267	0.0228	0.027	0.026	0.0271		0.502636	0.560531	0.550004	0.765796	0.686848	0.763164	0.568426	0.792112	0.660532	0.589478	0.552636	0.660532	0.54211	0.613163	0.665795	0.568426	0.610531	0.671058	0.531583	0.702637	0.600005	0.710532	0.684216
	C6:1	0.0142	0.0142	0.0172	0.0184	0.0171	0.0195	0.0157	0.019	0.0176	0.0194	0.0176	0.0173	0.0158	0.0185	0.0191	0.016	0.0163	0.0172	0.0138	0.0192	0.0177	0.0191	0.0181	0.0244		0.373687	0.373687	0.452635	0.484214	0.450004	0.513162	0.413161	0.500004	0.463162	0.51053	0.463162	0.455267	0.415793	0.486846	0.502636	0.421056	0.428951	0.452635	0.363161	0.505267	0.465793	0.502636	0.47632
	C7-DC	0.0078	0.0071	0.0059	0.0081	0.0066	0.0081	0.007	0.0049	0.006	0.0083	0.0093	0.0068	0.0063	0.0085	0.0059	0.0079	0.007	0.0063	0.0094	0.0079	0.0052	0.006	0.0043	0.0091		0.205265	0.186844	0.155264	0.21316	0.173686	0.21316	0.184212	0.128948	0.157896	0.218423	0.244739	0.178949	0.165791	0.223686	0.155264	0.207896	0.184212	0.165791	0.24737	0.207896	0.136843	0.157896	0.113159
	C8	0.0603	0.0672	0.065	0.0532	0.0577	0.0589	0.059	0.0547	0.0516	0.053	0.0704	0.0663	0.0536	0.0645	0.0704	0.0687	0.0707	0.0573	0.0702	0.0666	0.0507	0.0742	0.0621	0.06		1.58685	1.76844	1.71054	1.40001	1.51843	1.55001	1.55264	1.43949	1.35791	1.39475	1.85265	1.74475	1.41054	1.69738	1.85265	1.80791	1.86054	1.50791	1.84738	1.75265	1.33422	1.95265	1.63422
	C9	0.0046	0.0049	0.005	0.0046	0.0058	0.0056	0.005	0.004	0.0051	0.0066	0.006	0.0047	0.0044	0.0071	0.0044	0.0055	0.006	0.0039	0.0056	0.0059	0.0056	0.004	0.0054	0.0067		0.121054	0.128948	0.13158	0.121054	0.152633	0.14737	0.13158	0.105264	0.134212	0.173686	0.157896	0.123685	0.11579	0.186844	0.11579	0.144738	0.157896	0.102632	0.14737	0.155264	0.14737	0.105264	0.142106
	C10	0.0296	0.0386	0.0383	0.0332	0.0285	0.0313	0.031	0.0335	0.0261	0.0336	0.039	0.0325	0.0292	0.041	0.0383	0.0334	0.0357	0.0302	0.0305	0.04	0.0299	0.0348	0.0298	0.0284		0.778954	1.0158	1.0079	0.873691	0.750006	0.823691	0.815796	0.881586	0.686848	0.884218	1.02632	0.85527	0.768427	1.07896	1.0079	0.878954	0.939481	0.794743	0.802638	1.05264	0.786848	0.915797	0.784217
	C10:1	0.0509	0.0413	0.0356	0.0386	0.0352	0.0466	0.0513	0.0237	0.0362	0.0625	0.0618	0.0419	0.036	0.0527	0.0373	0.0497	0.0487	0.0274	0.0482	0.0338	0.035	0.0254	0.0379	0.0457		1.33948	1.08685	0.93685	1.0158	0.926323	1.22633	1.35001	0.623689	0.952639	1.64475	1.62633	1.10264	0.947376	1.38685	0.981587	1.30791	1.28159	0.721058	1.26843	0.889481	0.92106	0.668426	0.997376
	C10:2	0.0087	0.0106	0.0093	0.0082	0.0095	0.0076	0.0098	0.0104	0.0106	0.0116	0.0119	0.0121	0.0089	0.0105	0.0125	0.0123	0.0126	0.0104	0.0093	0.0093	0.0117	0.0116	0.0127	0.0127		0.228949	0.27895	0.244739	0.215791	0.250002	0.200002	0.257897	0.273686	0.27895	0.305266	0.31316	0.318424	0.234212	0.276318	0.32895	0.323687	0.331582	0.273686	0.244739	0.244739	0.307897	0.305266	0.334213
	C12	0.0267	0.0297	0.0342	0.0233	0.0296	0.0297	0.0234	0.0352	0.0342	0.0373	0.0332	0.025	0.0276	0.0357	0.0289	0.0274	0.0328	0.0285	0.0255	0.0316	0.0295	0.0277	0.0262	0.0226		0.702637	0.781585	0.900007	0.613163	0.778954	0.781585	0.615794	0.926323	0.900007	0.981587	0.873691	0.6579	0.726322	0.939481	0.760532	0.721058	0.863165	0.750006	0.671058	0.831586	0.776322	0.728953	0.689479
	C12-DC	0.0445	0.0402	0.0446	0.0456	0.0447	0.0413	0.0452	0.0438	0.0415	0.0546	0.0464	0.0433	0.0409	0.047	0.0427	0.0405	0.0414	0.0375	0.0393	0.0428	0.0448	0.0411	0.0405	0.0493		1.17106	1.0579	1.17369	1.20001	1.17633	1.08685	1.18948	1.15264	1.09211	1.43685	1.22106	1.13948	1.07632	1.23685	1.12369	1.0658	1.08948	0.98685	1.03422	1.12632	1.17896	1.08159	1.0658
	C12:1	0.0295	0.0296	0.0237	0.0248	0.0193	0.0329	0.028	0.0161	0.0232	0.0407	0.0417	0.0255	0.0244	0.0394	0.0257	0.033	0.0293	0.0176	0.0311	0.027	0.0245	0.0165	0.0188	0.0363		0.776322	0.778954	0.623689	0.652637	0.507899	0.865796	0.736848	0.423688	0.610531	1.07106	1.09738	0.671058	0.64211	1.03685	0.676321	0.868428	0.771059	0.463162	0.818428	0.710532	0.644742	0.434214	0.494741
	C14	0.0114	0.0106	0.0144	0.008	0.0115	0.0122	0.012	0.0182	0.0108	0.0129	0.0116	0.0076	0.0095	0.0109	0.0099	0.0104	0.0084	0.0112	0.0098	0.0139	0.0133	0.0101	0.0093	0.0124		0.300002	0.27895	0.37895	0.210528	0.302634	0.321055	0.315792	0.478951	0.284213	0.339476	0.305266	0.200002	0.250002	0.286844	0.260528	0.273686	0.221054	0.294739	0.257897	0.365792	0.350003	0.265792	0.244739
	C14:1	0.0032	0.0023	0.001	0.0023	0.003	0.0033	0.0025	0.0031	0.0022	0.0045	0.0038	0.0028	0.0024	0.0033	0.0031	0.0031	0.0033	0.0029	0.0037	0.0027	0.0026	0.0023	0.002	0.0035		0.0842112	0.0605268	0.026316	0.0605268	0.078948	0.0868428	0.06579	0.0815796	0.0578952	0.118422	0.100001	0.0736848	0.0631584	0.0868428	0.0815796	0.0815796	0.0868428	0.0763164	0.0973692	0.0710532	0.0684216	0.0605268	0.052632
	C14:1-OH	0.0039	0.0042	0.0049	0.0046	0.0038	0.004	0.005	0.0046	0.0035	0.0042	0.0053	0.0046	0.0047	0.0061	0.0038	0.0081	0.0056	0.0048	0.0057	0.0047	0.0056	0.0042	0.0062	0.0058		0.102632	0.110527	0.128948	0.121054	0.100001	0.105264	0.13158	0.121054	0.092106	0.110527	0.139475	0.121054	0.123685	0.160528	0.100001	0.21316	0.14737	0.126317	0.150001	0.123685	0.14737	0.110527	0.163159
	C14:2	0.0027	0.0031	0.0016	0.0037	0.0028	0.005	0.0037	0.0037	0.0037	0.0043	0.004	0.0048	0.0047	0.005	0.0057	0.0039	0.0041	0.004	0.0051	0.0034	0.0039	0.0037	0.0034	0.0036		0.0710532	0.0815796	0.0421056	0.0973692	0.0736848	0.13158	0.0973692	0.0973692	0.0973692	0.113159	0.105264	0.126317	0.123685	0.13158	0.150001	0.102632	0.107896	0.105264	0.134212	0.0894744	0.102632	0.0973692	0.0894744
	C14:2-OH	0.0063	0.0047	0.0062	0.0053	0.0054	0.005	0.0068	0.0076	0.0059	0.0086	0.0058	0.0058	0.0055	0.0054	0.0053	0.0037	0.0061	0.0056	0.0051	0.0068	0.0059	0.0049	0.0047	0.007		0.165791	0.123685	0.163159	0.139475	0.142106	0.13158	0.178949	0.200002	0.155264	0.226318	0.152633	0.152633	0.144738	0.142106	0.139475	0.0973692	0.160528	0.14737	0.134212	0.178949	0.155264	0.128948	0.123685
	C16	0.0064	0.0045	0.0168	0.0062	0.0074	0.0053	0.0066	0.012	0.0054	0.0073	0.0078	0.0065	0.0041	0.0063	0.0059	0.0089	0.0056	0.0054	0.0047	0.0115	0.0077	0.0069	0.0044	0.0079		0.168422	0.118422	0.442109	0.163159	0.194738	0.139475	0.173686	0.315792	0.142106	0.192107	0.205265	0.171054	0.107896	0.165791	0.155264	0.234212	0.14737	0.142106	0.123685	0.302634	0.202633	0.18158	0.11579
	C16-OH	0.0044	0.006	0.003	0.0041	0.0045	0.0044	0.0054	0.0055	0.004	0.0031	0.0042	0.005	0.004	0.0052	0.0039	0.0055	0.0038	0.0026	0.003	0.0032	0.0046	0.0023	0.0024	0.003		0.11579	0.157896	0.078948	0.107896	0.118422	0.11579	0.142106	0.144738	0.105264	0.0815796	0.110527	0.13158	0.105264	0.136843	0.102632	0.144738	0.100001	0.0684216	0.078948	0.0842112	0.121054	0.0605268	0.0631584
	C16:1	0.016	0.0109	0.013	0.0102	0.0096	0.0112	0.0099	0.0073	0.0115	0.0121	0.0112	0.0092	0.0115	0.012	0.0094	0.0131	0.0104	0.0117	0.0121	0.0104	0.0117	0.0088	0.0082	0.0103		0.421056	0.286844	0.342108	0.268423	0.252634	0.294739	0.260528	0.192107	0.302634	0.318424	0.294739	0.242107	0.302634	0.315792	0.24737	0.34474	0.273686	0.307897	0.318424	0.273686	0.307897	0.231581	0.215791
	C16:1-OH	0.0042	0.0024	0.0034	0.0042	0.0035	0.0035	0.0035	0.005	0.0032	0.005	0.0034	0.0039	0.0041	0.0031	0.0041	0.004	0.0036	0.0029	0.0042	0.0043	0.0027	0.0032	0.0028	0.0044		0.110527	0.0631584	0.0894744	0.110527	0.092106	0.092106	0.092106	0.13158	0.0842112	0.13158	0.0894744	0.102632	0.107896	0.0815796	0.107896	0.105264	0.0947376	0.0763164	0.110527	0.113159	0.0710532	0.0842112	0.0736848
	C16:2	0.0033	0.0028	0.0023	0.0028	0.0034	0.003	0.002	0.0033	0.0023	0.0053	0.0022	0.0027	0.0026	0.0031	0.0041	0.0036	0.0025	0.0031	0.0029	0.0022	0.0026	0.0032	0.0026	0.0031		0.0868428	0.0736848	0.0605268	0.0736848	0.0894744	0.078948	0.052632	0.0868428	0.0605268	0.139475	0.0578952	0.0710532	0.0684216	0.0815796	0.107896	0.0947376	0.06579	0.0815796	0.0763164	0.0578952	0.0684216	0.0842112	0.0684216
	C16:2-OH	0.0068	0.0062	0.0084	0.0084	0.0054	0.0075	0.0063	0.0086	0.0047	0.006	0.008	0.0054	0.0063	0.0072	0.0081	0.0039	0.0053	0.0082	0.0075	0.0089	0.0082	0.0063	0.0063	0.0091		0.178949	0.163159	0.221054	0.221054	0.142106	0.19737	0.165791	0.226318	0.123685	0.157896	0.210528	0.142106	0.165791	0.189475	0.21316	0.102632	0.139475	0.215791	0.19737	0.234212	0.215791	0.165791	0.165791
	C18	0.0026	0.0039	0.0027	0.004	0.0019	0.0028	0.0035	0.0082	0.0037	0.0041	0.0038	0.0027	0.0027	0.0026	0.002	0.0032	0.0035	0.0019	0.0028	0.0059	0.0045	0.0031	0.0033	0.0032		0.0684216	0.102632	0.0710532	0.105264	0.0500004	0.0736848	0.092106	0.215791	0.0973692	0.107896	0.100001	0.0710532	0.0710532	0.0684216	0.052632	0.0842112	0.092106	0.0500004	0.0736848	0.155264	0.118422	0.0815796	0.0868428
	C18:1	0.011	0.0065	0.0077	0.0094	0.0103	0.0089	0.0141	0.0096	0.01	0.0112	0.0129	0.0121	0.0095	0.0098	0.0107	0.0074	0.0075	0.0084	0.0089	0.01	0.0073	0.0099	0.0097	0.0136		0.289476	0.171054	0.202633	0.24737	0.271055	0.234212	0.371056	0.252634	0.26316	0.294739	0.339476	0.318424	0.250002	0.257897	0.281581	0.194738	0.19737	0.221054	0.234212	0.26316	0.192107	0.260528	0.255265
	C18:1-OH	0.0126	0.0114	0.0105	0.0115	0.0104	0.0102	0.0136	0.0134	0.0126	0.0139	0.0161	0.0127	0.0108	0.0131	0.0132	0.0092	0.0113	0.0125	0.0129	0.0126	0.0118	0.0082	0.0125	0.0125		0.331582	0.300002	0.276318	0.302634	0.273686	0.268423	0.357898	0.352634	0.331582	0.365792	0.423688	0.334213	0.284213	0.34474	0.347371	0.242107	0.297371	0.32895	0.339476	0.331582	0.310529	0.215791	0.32895
	C18:2	0.0031	0.0037	0.0022	0.0025	0.003	0.0043	0.0037	0.003	0.0031	0.0034	0.0031	0.0018	0.0017	0.0047	0.0035	0.0026	0.0021	0.0035	0.0031	0.0035	0.0042	0.0015	0.0031	0.0045		0.0815796	0.0973692	0.0578952	0.06579	0.078948	0.113159	0.0973692	0.078948	0.0815796	0.0894744	0.0815796	0.0473688	0.0447372	0.123685	0.092106	0.0684216	0.0552636	0.092106	0.0815796	0.092106	0.110527	0.039474	0.0815796
Lysophosphatidylcholines	lysoPC a C14:0	4.68	4.73	4.79	4.63	4.85	4.99	4.82	4.56	4.91	5.1	5.01	5.02	4.64	4.81	4.67	4.87	4.68	4.72	4.89	4.83	4.53	4.81	4.77	4.95		123.159	124.475	126.054	121.843	127.633	131.317	126.843	120.001	129.212	134.212	131.843	132.106	122.106	126.58	122.896	128.159	123.159	124.212	128.685	127.106	119.211	126.58	125.527
	lysoPC a C16:0	0.6166	0.6716	0.9387	0.7607	0.7831	0.7975	0.8335	1.06	0.7574	1.86	3.32	1.55	0.7079	1.4	0.7339	1.04	1	0.9747	1.19	1.21	0.8092	0.9084	0.9267	1.45		16.2264	17.6738	24.7028	20.0186	20.6081	20.987	21.9344	27.895	19.9317	48.9478	87.3691	40.7898	18.6291	36.8424	19.3133	27.3686	26.316	25.6502	31.316	31.8424	21.2949	23.9055	24.387
	lysoPC a C16:1	0.1841	0.2366	0.3424	0.2453	0.3055	0.2711	0.2789	0.3081	0.2344	0.9343	1.6	0.6583	0.2218	0.7323	0.2474	0.2934	0.3724	0.3895	0.4192	0.5138	0.2762	0.3294	0.4436	0.6035		4.84478	6.22637	9.0106	6.45531	8.03954	7.13427	7.33953	8.10796	6.16847	24.587	42.1056	17.3238	5.83689	19.2712	6.51058	7.72111	9.80008	10.2501	11.0317	13.5212	7.26848	8.66849	11.6738
	lysoPC a C17:0	0.0186	0.0177	0.0268	0.0165	0.0241	0.0251	0.0168	0.0375	0.0189	0.1387	0.0412	0.0232	0.0183	0.0503	0.0107	0.0294	0.0247	0.0263	0.0663	0.0231	0.0174	0.0276	0.0241	0.125		0.489478	0.465793	0.705269	0.434214	0.634216	0.660532	0.442109	0.98685	0.497372	3.65003	1.08422	0.610531	0.481583	1.32369	0.281581	0.77369	0.650005	0.692111	1.74475	0.6079	0.457898	0.726322	0.634216
	lysoPC a C18:0	0.5347	0.3584	0.7029	0.2437	0.3632	0.2803	0.3624	0.5262	0.2932	1	0.5819	0.4539	0.3213	0.6196	0.2351	0.7994	0.6119	0.4519	1.19	0.3045	0.2312	0.2836	0.3857	1.18		14.0712	9.43165	18.4975	6.41321	9.55797	7.37637	9.53692	13.8475	7.71585	26.316	15.3133	11.9448	8.45533	16.3054	6.18689	21.037	16.1028	11.8922	31.316	8.01322	6.08426	7.46322	10.1501
	lysoPC a C18:1	0.7429	0.7653	1.09	0.7184	0.9393	0.8534	0.9018	1.04	0.8347	2.86	3.92	1.75	0.7698	1.96	0.6392	1.19	1.32	1.23	1.63	1.21	0.777	0.9715	1.23	2.21		19.5502	20.1396	28.6844	18.9054	24.7186	22.4581	23.7318	27.3686	21.966	75.2638	103.159	46.053	20.2581	51.5794	16.8212	31.316	34.7371	32.3687	42.8951	31.8424	20.4475	25.566	32.3687
	lysoPC a C18:2	0.082	0.0802	0.2104	0.1055	0.1193	0.1032	0.1022	0.1365	0.0893	0.3624	0.417	0.2594	0.0882	0.2597	0.0928	0.1492	0.1696	0.1707	0.2171	0.1371	0.1013	0.152	0.195	0.3199		2.15791	2.11054	5.53689	2.77634	3.1395	2.71581	2.6895	3.59213	2.35002	9.53692	10.9738	6.82637	2.32107	6.83427	2.44212	3.92635	4.46319	4.49214	5.7132	3.60792	2.66581	4.00003	5.13162
	lysoPC a C20:3	0.3264	0.3771	0.6911	0.3933	0.4033	0.398	0.3724	0.521	0.3401	1.15	1.56	0.722	0.3681	0.9425	0.321	0.5719	0.603	0.59	0.7584	0.5203	0.3557	0.4404	0.8597	1.15		8.58954	9.92376	18.187	10.3501	10.6132	10.4738	9.80008	13.7106	8.95007	30.2634	41.053	19.0002	9.68692	24.8028	8.44744	15.0501	15.8685	15.5264	19.9581	13.6922	9.3606	11.5896	22.6239
	lysoPC a C20:4	0.0402	0.0552	0.0794	0.0521	0.0683	0.0344	0.0385	0.0556	0.0389	0.1741	0.1846	0.0852	0.0332	0.0971	0.0357	0.054	0.058	0.0708	0.0749	0.0615	0.0307	0.0484	0.0828	0.1304		1.0579	1.45264	2.08949	1.37106	1.79738	0.90527	1.01317	1.46317	1.02369	4.58162	4.85793	2.24212	0.873691	2.55528	0.939481	1.42106	1.52633	1.86317	1.97107	1.61843	0.807901	1.27369	2.17896
	lysoPC a C24:0	0.8679	0.5429	1.05	0.4068	0.5119	0.3729	0.3883	0.6488	0.35	3.29	0.9151	0.5847	0.5152	1.63	0.2962	1.25	0.9542	0.7626	2.14	0.3575	0.316	0.4411	0.6543	3.3		22.8397	14.287	27.6318	10.7053	13.4712	9.81324	10.2185	17.0738	9.2106	86.5796	24.0818	15.387	13.558	42.8951	7.7948	32.895	25.1107	20.0686	56.3162	9.40797	8.31586	11.608	17.2186
	lysoPC a C26:0	0.7619	0.4288	1.08	0.2336	0.4395	0.2421	0.2866	0.6855	0.2731	3.29	0.8514	0.5089	0.4378	1.52	0.2357	1.28	0.9949	0.7118	2.48	0.2613	0.1997	0.2859	0.634	3.56		20.0502	11.2843	28.4213	6.14742	11.5659	6.3711	7.54217	18.0396	7.1869	86.5796	22.4054	13.3922	11.5211	40.0003	6.20268	33.6845	26.1818	18.7317	65.2637	6.87637	5.25531	7.52374	16.6843
	lysoPC a C26:1	0.618	0.3731	0.8951	0.2581	0.402	0.2407	0.2116	0.4156	0.1787	2.89	0.8168	0.4027	0.3441	1.4	0.1558	0.9254	0.8393	0.5275	1.84	0.1935	0.1146	0.2453	0.4771	2.76		16.2633	9.8185	23.5555	6.79216	10.579	6.33426	5.56847	10.9369	4.70267	76.0532	21.4949	10.5975	9.05534	36.8424	4.10003	24.3528	22.087	13.8817	48.4214	5.09215	3.01581	6.45531	12.5554
	lysoPC a C28:0	1.05	1.45	1.46	1.02	1.43	1.26	1.61	1.61	1.42	1.98	1.38	1.36	0.9864	1.41	1.06	1.59	1.58	1.47	2.23	1.51	1.23	1.48	1.33	2.43		27.6318	38.1582	38.4214	26.8423	37.6319	33.1582	42.3688	42.3688	37.3687	52.1057	36.3161	35.7898	25.9581	37.1056	27.895	41.8424	41.5793	38.6845	58.6847	39.7372	32.3687	38.9477	35.0003
	lysoPC a C28:1	0.6946	0.4888	1.04	0.4716	0.67	0.4642	0.4953	0.6609	0.494	2.44	0.8872	0.635	0.5074	1.32	0.3569	1.09	0.923	0.7	1.7	0.4907	0.3181	0.5344	0.5914	2.46		18.2791	12.8633	27.3686	12.4106	17.6317	12.2159	13.0343	17.3922	13.0001	64.211	23.3476	16.7107	13.3527	34.7371	9.39218	28.6844	24.2897	18.4212	44.7372	12.9133	8.37112	14.0633	15.5633
Phosphatidylcholines	PC aa C24:0	0.1308	0.0584	0.1993	0.0532	0.0699	0.0448	0.0427	0.1766	0.0392	0.4834	0.11	0.0704	0.0725	0.2503	0.0304	0.178	0.1342	0.1075	0.3532	0.0568	0.0293	0.0584	0.0888	0.4755		3.44213	1.53685	5.24478	1.40001	1.83949	1.17896	1.12369	4.64741	1.03159	12.7212	2.89476	1.85265	1.90791	6.58689	0.800006	4.68425	3.53161	2.82897	9.29481	1.49475	0.771059	1.53685	2.33686
	PC aa C26:0	0.796	0.5186	0.9514	0.4574	0.5284	0.4149	0.4464	0.7337	0.4374	2.17	0.7641	0.5582	0.5987	1.25	0.4323	1.01	0.8748	0.7388	1.72	0.4495	0.4058	0.4854	0.6502	2.27		20.9475	13.6475	25.037	12.0369	13.9054	10.9185	11.7475	19.308	11.5106	57.1057	20.1081	14.6896	15.7554	32.895	11.3764	26.5792	23.0212	19.4423	45.2635	11.829	10.679	12.7738	17.1107
	PC aa C28:1	0.5469	0.4273	0.7585	0.3391	0.4532	0.33	0.4122	0.5215	0.342	1.54	0.5995	0.4699	0.4126	0.9253	0.3271	0.7233	0.6409	0.6012	1.25	0.4099	0.3431	0.4238	0.4979	1.63		14.3922	11.2448	19.9607	8.92376	11.9264	8.68428	10.8475	13.7238	9.00007	40.5266	15.7764	12.3659	10.858	24.3502	8.60796	19.0344	16.8659	15.8212	32.895	10.7869	9.02902	11.1527	13.1027
	PC aa C30:0	4.17	6.01	5.54	4.03	5.23	4.74	6.83	7.09	6.1	4.42	4.35	5.43	4.5	4.31	4.67	6.05	6.12	6.52	7.72	7.52	6.49	6.15	5.14	6.4		109.738	158.159	145.791	106.053	137.633	124.738	179.738	186.58	160.528	116.317	114.475	142.896	118.422	113.422	122.896	159.212	161.054	171.58	203.16	197.896	170.791	161.843	135.264
	PC aa C30:2	0.1365	0.1726	0.1803	0.1524	0.1827	0.1582	0.1553	0.2061	0.1551	0.3274	0.1851	0.1782	0.1282	0.2428	0.1514	0.1911	0.1999	0.1767	0.3085	0.1736	0.1279	0.1918	0.1897	0.4029		3.59213	4.54214	4.74477	4.01056	4.80793	4.16319	4.08687	5.42373	4.08161	8.61586	4.87109	4.68951	3.37371	6.38952	3.98424	5.02899	5.26057	4.65004	8.11849	4.56846	3.36582	5.04741	4.99215
	PC aa C32:0	9.45	14.1	11.5	7.14	9.52	9.15	16.6	16.8	14.6	7.47	7.62	11.1	8.93	7.6	9.05	16.8	14.1	15.7	21.9	18.5	19.1	12.8	10.5	14.1		248.686	371.056	302.634	187.896	250.528	240.791	436.846	442.109	384.214	196.581	200.528	292.108	235.002	200.002	238.16	442.109	371.056	413.161	576.32	486.846	502.636	336.845	276.318
	PC aa C32:1	32.1	44.6	41.4	38	45.6	43.5	50.8	48.4	44.7	38.1	42	43.9	36.7	38	38.9	40.3	41.8	42.2	49.4	50.3	43	44.7	38.4	43.9		844.744	1173.69	1089.48	1000.01	1200.01	1144.75	1336.85	1273.69	1176.33	1002.64	1105.27	1155.27	965.797	1000.01	1023.69	1060.53	1100.01	1110.54	1300.01	1323.69	1131.59	1176.33	1010.53
	PC aa C32:2	6.6	9.11	8.6	8.52	9.65	9.22	10.2	9.93	8.88	7.89	9.09	9.25	7.51	8.14	8.34	8.29	8.59	8.6	10	10.2	8.54	9.72	8.33	9.31		173.686	239.739	226.318	224.212	253.949	242.634	268.423	261.318	233.686	207.633	239.212	243.423	197.633	214.212	219.475	218.16	226.054	226.318	263.16	268.423	224.739	255.792	219.212
	PC aa C32:3	0.5724	0.7519	0.7563	0.7037	0.7781	0.7526	0.8455	0.8876	0.7359	0.7921	0.7712	0.7854	0.619	0.7554	0.6382	0.7436	0.7399	0.7566	0.9617	0.8418	0.724	0.8558	0.7634	0.9769		15.0633	19.787	19.9028	18.5186	20.4765	19.8054	22.2502	23.3581	19.3659	20.8449	20.2949	20.6686	16.2896	19.8791	16.7949	19.5686	19.4712	19.9107	25.3081	22.1528	19.0528	22.5212	20.0896
	PC aa C34:1	47.3	67.2	61.9	48.7	62.7	60	77.2	75.5	67.4	52.3	56	63.4	52.2	50.4	53.9	60.2	64.3	65.9	77.2	75.8	66.1	67.4	57.6	67.6		1244.75	1768.44	1628.96	1281.59	1650.01	1578.96	2031.6	1986.86	1773.7	1376.33	1473.7	1668.43	1373.7	1326.33	1418.43	1584.22	1692.12	1734.22	2031.6	1994.75	1739.49	1773.7	1515.8
	PC aa C34:2	26.8	37.4	35.7	34.1	38.8	37.2	43.2	41	37.7	32	36.3	37.9	31	32.8	33	33.1	35.8	35.6	41	41.9	36.4	40.1	33.7	38		705.269	984.218	939.481	897.376	1021.06	978.955	1136.85	1078.96	992.113	842.112	955.271	997.376	815.796	863.165	868.428	871.06	942.113	936.85	1078.96	1102.64	957.902	1055.27	886.849
	PC aa C34:3	4.46	6.03	5.83	5.61	6.35	6.15	6.91	6.66	6.19	5.18	5.88	6.03	5.14	5.35	5.45	5.48	5.76	5.77	6.72	6.9	5.98	6.99	6.03	6.61		117.369	158.685	153.422	147.633	167.107	161.843	181.844	175.265	162.896	136.317	154.738	158.685	135.264	140.791	143.422	144.212	151.58	151.843	176.844	181.58	157.37	183.949	158.685
	PC aa C34:4	0.4049	0.5478	0.5303	0.5023	0.6071	0.5558	0.621	0.5901	0.5736	0.5036	0.5784	0.557	0.4783	0.4967	0.5125	0.4961	0.5479	0.5161	0.6481	0.6826	0.556	0.6949	0.6049	0.677		10.6553	14.4159	13.9554	13.2185	15.9764	14.6264	16.3422	15.5291	15.0949	13.2527	15.2212	14.658	12.5869	13.0712	13.4869	13.0554	14.4185	13.5817	17.0554	17.9633	14.6317	18.287	15.9185
	PC aa C36:0	0.2865	0.3258	0.368	0.2763	0.3601	0.3288	0.3752	0.3689	0.2993	0.3157	0.3377	0.304	0.3049	0.2615	0.2953	0.2854	0.3407	0.3006	0.3526	0.2835	0.3085	0.3296	0.3391	0.3364		7.53953	8.57375	9.68429	7.27111	9.47639	8.6527	9.87376	9.70797	7.87638	8.30796	8.88691	8.00006	8.02375	6.88163	7.77111	7.51059	8.96586	7.91059	9.27902	7.46059	8.11849	8.67375	8.92376
	PC aa C36:1	2.27	3.49	2.69	1.73	2.37	2.23	4.16	4.23	3.54	1.91	1.9	2.93	2.2	1.82	1.94	3.66	3.57	3.94	4.46	4.54	4.1	3.31	2.52	3.31		59.7373	91.8428	70.79	45.5267	62.3689	58.6847	109.475	111.317	93.1586	50.2636	50.0004	77.1059	57.8952	47.8951	51.053	96.3166	93.9481	103.685	117.369	119.475	107.896	87.106	66.3163
	PC aa C36:2	29.1	40.7	38.4	34.2	42.1	39.7	47	45.6	42	32.8	38.5	40.3	33.3	32.5	35.5	36.4	38.9	39.8	44.9	46.6	39.8	42.1	35.7	39.5		765.796	1071.06	1010.53	900.007	1107.9	1044.75	1236.85	1200.01	1105.27	863.165	1013.17	1060.53	876.323	855.27	934.218	957.902	1023.69	1047.38	1181.59	1226.33	1047.38	1107.9	939.481
	PC aa C36:3	15.6	21.7	20.6	19.3	22.3	21.6	25.3	23.7	22.4	17.7	21	21.5	18	18.4	19.3	19.3	20.6	21	23.8	24.4	21.1	22.8	19.6	21.7		410.53	571.057	542.11	507.899	586.847	568.426	665.795	623.689	589.478	465.793	552.636	565.794	473.688	484.214	507.899	507.899	542.11	552.636	626.321	642.11	555.268	600.005	515.794
	PC aa C36:4	5.12	7	6.65	6.44	7.31	7.19	8	7.47	7.17	5.79	7.04	7.25	5.95	6.09	6.55	6.27	6.64	6.73	7.6	8.21	7.02	8.11	7	7.64		134.738	184.212	175.001	169.475	192.37	189.212	210.528	196.581	188.686	152.37	185.265	190.791	156.58	160.264	172.37	165.001	174.738	177.107	200.002	216.054	184.738	213.423	184.212
	PC aa C36:5	0.6276	0.7962	0.857	0.7107	0.7866	0.7197	0.8299	0.8487	0.7229	1.13	0.872	0.8225	0.6523	0.859	0.6653	0.7942	0.7997	0.7833	1.18	0.9082	0.7876	0.9499	0.8704	1.44		16.5159	20.9528	22.5528	18.7028	20.7002	18.9396	21.8396	22.3344	19.0238	29.7371	22.9476	21.6449	17.1659	22.6054	17.508	20.9002	21.0449	20.6133	31.0529	23.9002	20.7265	24.9976	22.9054
	PC aa C36:6	0.0769	0.0826	0.1197	0.0601	0.0811	0.0705	0.0816	0.0824	0.0652	0.2439	0.1119	0.0827	0.0648	0.1424	0.0564	0.1196	0.1051	0.089	0.1818	0.0687	0.0664	0.078	0.0898	0.2626		2.0237	2.1737	3.15003	1.58159	2.13423	1.85528	2.14739	2.16844	1.7158	6.41847	2.94476	2.17633	1.70528	3.7474	1.48422	3.14739	2.76581	2.34212	4.78425	1.80791	1.74738	2.05265	2.36318
	PC aa C38:0	0.1075	0.1042	0.1483	0.0715	0.0928	0.0791	0.1098	0.1205	0.084	0.1915	0.1134	0.1034	0.0914	0.1421	0.071	0.1321	0.139	0.13	0.2013	0.1123	0.0609	0.09	0.1151	0.2043		2.82897	2.74213	3.90266	1.88159	2.44212	2.0816	2.8895	3.17108	2.21054	5.03951	2.98423	2.72107	2.40528	3.7395	1.86844	3.47634	3.65792	3.42108	5.29741	2.95529	1.60264	2.36844	3.02897
	PC aa C38:1	0	0	0	0	0	0	0	0.0124	0	0	0	0	0	0	0	0.0544	0.0124	0	0.0517	0	0.0726	0	0	0.0447		0	0	0	0	0	0	0	0.326318	0	0	0	0	0	0	0	1.43159	0.326318	0	1.36054	0	1.91054	0	0
	PC aa C38:3	6.22	9.05	8.39	7.12	8.84	8.4	10.6	10.1	9.21	6.97	7.9	8.78	7.22	6.93	7.43	7.87	8.61	8.85	9.91	10.4	9.04	9.46	7.78	8.58		163.686	238.16	220.791	187.37	232.633	221.054	278.95	265.792	242.37	183.423	207.896	231.054	190.002	182.37	195.528	207.107	226.581	232.897	260.792	273.686	237.897	248.949	204.738
	PC aa C38:4	9.24	12.7	12	11.5	13.8	12.9	15	14.3	13.2	10.7	12.7	12.9	10.8	11	11.6	11.2	11.9	12.6	14.2	15.1	12.8	13.9	11.7	12.8		243.16	334.213	315.792	302.634	363.161	339.476	394.74	376.319	347.371	281.581	334.213	339.476	284.213	289.476	305.266	294.739	313.16	331.582	373.687	397.372	336.845	365.792	307.897
	PC aa C38:5	2.04	2.72	2.78	2.53	2.91	2.69	3.13	3.03	2.79	2.87	2.84	2.84	2.32	2.69	2.45	2.6	2.82	2.75	3.45	3	2.65	3.09	2.61	3.42		53.6846	71.5795	73.1585	66.5795	76.5796	70.79	82.3691	79.7375	73.4216	75.5269	74.7374	74.7374	61.0531	70.79	64.4742	68.4216	74.2111	72.369	90.7902	78.948	69.7374	81.3164	68.6848
	PC aa C38:6	0.3567	0.382	0.4994	0.3735	0.4037	0.3269	0.3937	0.46	0.3519	0.9011	0.4776	0.3937	0.3412	0.5779	0.3021	0.4783	0.4538	0.4437	0.7382	0.4001	0.349	0.392	0.4022	0.9745		9.38692	10.0527	13.1422	9.82903	10.6238	8.6027	10.3606	12.1054	9.2606	23.7133	12.5685	10.3606	8.97902	15.208	7.95006	12.5869	11.9422	11.6764	19.4265	10.529	9.18428	10.3159	10.5843
	PC aa C40:1	0.1609	0.1434	0.2022	0.1188	0.1572	0.1151	0.1312	0.1671	0.137	0.2508	0.1684	0.1535	0.1538	0.1888	0.1169	0.1861	0.1734	0.1666	0.2061	0.1124	0.1102	0.123	0.1487	0.2436		4.23424	3.77371	5.3211	3.12634	4.13688	3.02897	3.45266	4.3974	3.60529	6.60005	4.43161	4.03951	4.0474	4.96846	3.07634	4.89741	4.56319	4.38425	5.42373	2.95792	2.90002	3.23687	3.91319
	PC aa C40:2	0.1786	0.2458	0.2154	0.1371	0.1978	0.2106	0.2939	0.283	0.2707	0.1786	0.1443	0.2198	0.189	0.1675	0.1443	0.2534	0.2408	0.2615	0.3268	0.3256	0.2863	0.2547	0.2091	0.2687		4.70004	6.46847	5.66847	3.60792	5.2053	5.54215	7.73427	7.44743	7.12374	4.70004	3.7974	5.78426	4.97372	4.40793	3.7974	6.66847	6.33689	6.88163	8.60007	8.56849	7.53427	6.70269	5.50268
	PC aa C40:3	0.7303	1.06	0.9467	0.7332	0.9617	0.9121	1.25	1.16	1.09	0.7654	0.8931	0.9963	0.7747	0.7355	0.7857	0.9754	1.04	1.08	1.19	1.21	1.06	1.09	0.8758	1.02		19.2186	27.895	24.9134	19.2949	25.3081	24.0028	32.895	30.5266	28.6844	20.1423	23.5028	26.2186	20.387	19.3554	20.6765	25.6686	27.3686	28.4213	31.316	31.8424	27.895	28.6844	23.0476
	PC aa C40:4	2.27	3.29	3.02	2.64	3.24	3.15	3.78	3.56	3.34	2.5	2.98	3.16	2.71	2.59	2.84	2.66	3.2	3.18	3.58	3.77	3.28	3.43	2.82	3.26		59.7373	86.5796	79.4743	69.4742	85.2638	82.8954	99.4745	93.685	87.8954	65.79	78.4217	83.1586	71.3164	68.1584	74.7374	70.0006	84.2112	83.6849	94.2113	99.2113	86.3165	90.2639	74.2111
	PC aa C40:5	1.69	2.33	2.16	2.1	2.48	2.38	2.74	2.58	2.43	1.95	2.36	2.38	1.96	1.97	2.13	2.07	2.18	2.28	2.57	2.75	2.34	2.48	2.06	2.3		44.474	61.3163	56.8426	55.2636	65.2637	62.6321	72.1058	67.8953	63.9479	51.3162	62.1058	62.6321	51.5794	51.8425	56.0531	54.4741	57.3689	60.0005	67.6321	72.369	61.5794	65.2637	54.211
	PC aa C40:6	1.23	1.55	1.71	1.42	1.64	1.55	1.78	1.69	1.53	1.98	1.69	1.56	1.32	1.62	1.36	1.52	1.61	1.57	2.08	1.7	1.46	1.64	1.47	2.1		32.3687	40.7898	45.0004	37.3687	43.1582	40.7898	46.8425	44.474	40.2635	52.1057	44.474	41.053	34.7371	42.6319	35.7898	40.0003	42.3688	41.3161	54.7373	44.7372	38.4214	43.1582	38.6845
	PC aa C42:0	0.0229	0.0227	0.0304	0.0227	0.0207	0.0089	0.0263	0.0271	0.0189	0.0314	0.0253	0.0182	0.025	0.0291	0.024	0.0332	0.0297	0.0249	0.0321	0.0181	0.02	0.022	0.0272	0.042		0.602636	0.597373	0.800006	0.597373	0.544741	0.234212	0.692111	0.713164	0.497372	0.826322	0.665795	0.478951	0.6579	0.765796	0.631584	0.873691	0.781585	0.655268	0.844744	0.47632	0.52632	0.578952	0.715795
	PC aa C42:1	0.016	0.0064	0.0207	0.0052	0.0174	0.003	0.0045	0.0154	0.0039	0.0302	0.0143	0.01	0.0044	0.0132	0.0076	0.0196	0.018	0.0126	0.022	0.0068	0	0.0066	0.009	0.0353		0.421056	0.168422	0.544741	0.136843	0.457898	0.078948	0.118422	0.405266	0.102632	0.794743	0.376319	0.26316	0.11579	0.347371	0.200002	0.515794	0.473688	0.331582	0.578952	0.178949	0	0.173686	0.236844
	PC aa C42:2	0.0628	0.0795	0.0919	0.0587	0.0611	0.0661	0.0885	0.0955	0.082	0.0633	0.0612	0.0718	0.0603	0.0616	0.0539	0.0864	0.0978	0.0823	0.1079	0.0808	0.0902	0.0883	0.0813	0.0991		1.65264	2.09212	2.41844	1.54475	1.60791	1.73949	2.32897	2.51318	2.15791	1.6658	1.61054	1.88949	1.58685	1.62107	1.41843	2.2737	2.5737	2.16581	2.8395	2.12633	2.3737	2.3237	2.13949
	PC aa C42:4	0.2372	0.3649	0.3167	0.2438	0.3436	0.309	0.4446	0.4058	0.399	0.2665	0.2977	0.33	0.2822	0.2784	0.3076	0.3234	0.3642	0.3516	0.4285	0.4131	0.348	0.3635	0.3186	0.368		6.24216	9.60271	8.33428	6.41584	9.04218	8.13164	11.7001	10.679	10.5001	7.01321	7.83427	8.68428	7.42638	7.32637	8.0948	8.51059	9.58429	9.25271	11.2764	10.8711	9.15797	9.56587	8.38428
	PC aa C42:5	0.4696	0.6501	0.5588	0.4966	0.6932	0.6519	0.7338	0.707	0.6778	0.49	0.5908	0.6255	0.4966	0.5013	0.5467	0.5801	0.5946	0.607	0.687	0.7076	0.5959	0.6544	0.5459	0.6014		12.358	17.108	14.7054	13.0685	18.2423	17.1554	19.3107	18.6054	17.837	12.8948	15.5475	16.4607	13.0685	13.1922	14.387	15.2659	15.6475	15.9738	18.0791	18.6212	15.6817	17.2212	14.3659
	PC aa C42:6	0.593	0.8237	0.7886	0.7469	0.8092	0.7788	0.9226	0.9281	0.832	0.6965	0.7859	0.8184	0.6558	0.6817	0.7066	0.7213	0.7862	0.8245	0.926	0.9565	0.7941	0.7985	0.6949	0.7904		15.6054	21.6765	20.7528	19.6554	21.2949	20.4949	24.2791	24.4239	21.8949	18.3291	20.6817	21.537	17.258	17.9396	18.5949	18.9817	20.6896	21.6975	24.3686	25.1713	20.8975	21.0133	18.287
	PC ae C30:0	0.6004	0.8398	0.7379	0.5142	0.6802	0.6338	0.9329	0.9675	0.861	0.6211	0.5597	0.7116	0.6098	0.6019	0.5926	0.8815	0.829	0.8733	1.14	1	0.9159	0.8778	0.7224	0.9786		15.8001	22.1002	19.4186	13.5317	17.9001	16.6791	24.5502	25.4607	22.6581	16.3449	14.7291	18.7265	16.0475	15.8396	15.5949	23.1976	21.816	22.9818	30.0002	26.316	24.1028	23.1002	19.0107
	PC ae C30:1	0.2001	0.268	0.2801	0.1885	0.2589	0.2242	0.301	0.273	0.2614	0.3116	0.2404	0.2322	0.1981	0.2511	0.2247	0.2814	0.2768	0.298	0.3609	0.2858	0.2572	0.2727	0.245	0.3593		5.26583	7.05269	7.37111	4.96057	6.81321	5.90005	7.92112	7.18427	6.879	8.20007	6.32637	6.11058	5.2132	6.60795	5.91321	7.40532	7.28427	7.84217	9.49744	7.52111	6.76848	7.17637	6.44742
	PC ae C30:2	0.142	0.1254	0.1847	0.1208	0.1332	0.1221	0.1257	0.1559	0.119	0.2546	0.156	0.1353	0.1385	0.1984	0.1248	0.1719	0.1498	0.1513	0.2107	0.1164	0.1171	0.1338	0.1409	0.2626		3.73687	3.30003	4.86057	3.17897	3.50529	3.21318	3.30792	4.10266	3.1316	6.70005	4.1053	3.56055	3.64477	5.22109	3.28424	4.52372	3.94214	3.98161	5.54478	3.06318	3.0816	3.52108	3.70792
	PC ae C32:1	5.29	7.56	7.01	5.68	7.14	6.82	8.39	8.09	7.5	5.77	6.45	7.05	5.9	5.61	6.09	6.91	7.03	7.4	8.4	8.48	7.45	7.54	6.41	7.32		139.212	198.949	184.475	149.475	187.896	179.475	220.791	212.896	197.37	151.843	169.738	185.528	155.264	147.633	160.264	181.844	185.001	194.738	221.054	223.16	196.054	198.423	168.686
	PC ae C32:2	1.02	1.37	1.33	1.15	1.46	1.4	1.71	1.56	1.55	1.09	1.33	1.38	1.17	1.11	1.21	1.27	1.33	1.37	1.54	1.63	1.47	1.54	1.25	1.34		26.8423	36.0529	35.0003	30.2634	38.4214	36.8424	45.0004	41.053	40.7898	28.6844	35.0003	36.3161	30.7897	29.2108	31.8424	33.4213	35.0003	36.0529	40.5266	42.8951	38.6845	40.5266	32.895
	PC ae C34:0	0.6116	0.8376	0.6576	0.46	0.4729	0.4429	0.9857	1.01	0.8244	0.4876	0.437	0.648	0.5036	0.4413	0.469	1.03	0.8339	0.9406	1.41	0.9623	1.09	0.8164	0.628	0.8435		16.0949	22.0423	17.3054	12.1054	12.4448	11.6554	25.9397	26.5792	21.6949	12.8317	11.5001	17.0528	13.2527	11.6133	12.3422	27.1055	21.9449	24.7528	37.1056	25.3239	28.6844	21.4844	16.5264
	PC ae C34:1	13.3	19.5	17	12.2	17.2	15.9	22.6	22.3	19.5	13.2	14.6	17.4	14.4	13	14.4	18.2	18.8	19.5	22.4	22.3	19.7	19.2	16.4	18.8		350.003	513.162	447.372	321.055	452.635	418.424	594.742	586.847	513.162	347.371	384.214	457.898	378.95	342.108	378.95	478.951	494.741	513.162	589.478	586.847	518.425	505.267	431.582
	PC ae C34:2	4.01	5.72	5.4	4.65	5.72	5.42	6.72	6.28	5.72	4.21	5.23	5.43	4.71	4.34	4.83	5.18	5.46	5.63	6.33	6.61	5.76	5.88	5.01	5.41		105.527	150.528	142.106	122.369	150.528	142.633	176.844	165.264	150.528	110.79	137.633	142.896	123.948	114.211	127.106	136.317	143.685	148.159	166.58	173.949	151.58	154.738	131.843
	PC ae C34:3	0.7526	1.03	0.9564	0.8946	1.11	1.03	1.18	1.15	1.1	0.7719	0.9587	1.05	0.9004	0.7953	0.9452	0.9084	0.9948	1.03	1.14	1.21	1.05	1.13	0.9633	0.9317		19.8054	27.1055	25.1686	23.5423	29.2108	27.1055	31.0529	30.2634	28.9476	20.3133	25.2291	27.6318	23.6949	20.9291	24.8739	23.9055	26.1792	27.1055	30.0002	31.8424	27.6318	29.7371	25.3502
	PC ae C36:0	0.2846	0.3472	0.3853	0.3014	0.365	0.3333	0.3842	0.3865	0.3386	0.3932	0.3518	0.3394	0.3271	0.3421	0.3113	0.3849	0.3574	0.3589	0.4551	0.389	0.3312	0.3592	0.3536	0.4439		7.48953	9.13692	10.1396	7.93164	9.60534	8.77112	10.1106	10.1711	8.9106	10.3475	9.25797	8.93165	8.60796	9.0027	8.19217	10.129	9.40534	9.44481	11.9764	10.2369	8.71586	9.45271	9.30534
	PC ae C36:1	1.16	1.69	1.48	0.9324	1.25	1.29	1.96	2.02	1.79	1.08	1.06	1.42	1.17	0.9849	1.07	1.84	1.73	1.86	2.32	2.05	1.96	1.67	1.48	1.75		30.5266	44.474	38.9477	24.537	32.895	33.9476	51.5794	53.1583	47.1056	28.4213	27.895	37.3687	30.7897	25.9186	28.1581	48.4214	45.5267	48.9478	61.0531	53.9478	51.5794	43.9477	38.9477
	PC ae C36:2	2.35	3.36	3.1	2.43	3.16	3	3.87	3.72	3.41	2.48	2.83	3.28	2.5	2.41	2.67	3	3.24	3.38	3.74	3.87	3.43	3.49	2.89	3.18		61.8426	88.4218	81.5796	63.9479	83.1586	78.948	101.843	97.8955	89.7376	65.2637	74.4743	86.3165	65.79	63.4216	70.2637	78.948	85.2638	88.9481	98.4218	101.843	90.2639	91.8428	76.0532
	PC ae C36:3	4.09	5.91	5.44	4.74	5.78	5.41	6.82	6.47	5.95	4.35	5.29	5.69	4.78	4.38	4.89	5.09	5.63	5.82	6.51	6.95	5.92	6.22	5.05	5.5		107.632	155.528	143.159	124.738	152.106	142.37	179.475	170.265	156.58	114.475	139.212	149.738	125.79	115.264	128.685	133.948	148.159	153.159	171.317	182.896	155.791	163.686	132.896
	PC ae C36:4	1.86	2.62	2.44	2.2	2.57	2.6	3.07	2.89	2.7	1.74	2.43	2.59	2.13	1.93	2.3	2.29	2.37	2.49	2.58	3.02	2.62	2.7	2.17	2.18		48.9478	68.9479	64.211	57.8952	67.6321	68.4216	80.7901	76.0532	71.0532	45.7898	63.9479	68.1584	56.0531	50.7899	60.5268	60.2636	62.3689	65.5268	67.8953	79.4743	68.9479	71.0532	57.1057
	PC ae C36:5	0.3132	0.439	0.429	0.3869	0.4194	0.4348	0.5028	0.4838	0.4144	0.4029	0.3885	0.453	0.3274	0.3353	0.3826	0.4006	0.4059	0.4434	0.4977	0.5077	0.4034	0.4466	0.3734	0.471		8.24217	11.5527	11.2896	10.1817	11.0369	11.4422	13.2317	12.7317	10.9054	10.6027	10.2238	11.9211	8.61586	8.82375	10.0685	10.5422	10.6817	11.6685	13.0975	13.3606	10.6159	11.7527	9.82639
	PC ae C38:0	0.093	0.0896	0.1363	0.1022	0.1092	0.0689	0.0947	0.0833	0.069	0.1943	0.1115	0.0987	0.0828	0.108	0.0749	0.0884	0.1075	0.086	0.1564	0.0954	0.0779	0.1026	0.0872	0.2048		2.44739	2.35791	3.58687	2.6895	2.87371	1.81317	2.49213	2.19212	1.8158	5.1132	2.93423	2.59739	2.17896	2.84213	1.97107	2.32633	2.82897	2.26318	4.11582	2.51055	2.05002	2.70002	2.29476
	PC ae C38:1	0.255	0.423	0.3645	0.2356	0.3081	0.2699	0.4621	0.5028	0.407	0.2641	0.2284	0.3186	0.2475	0.2391	0.23	0.5272	0.416	0.4756	0.6422	0.4807	0.4979	0.3412	0.3535	0.4255		6.71058	11.1317	9.59218	6.20005	8.10796	7.10269	12.1606	13.2317	10.7106	6.95006	6.01057	8.38428	6.51321	6.29216	6.05268	13.8738	10.9475	12.5159	16.9001	12.6501	13.1027	8.97902	9.30271
	PC ae C38:2	0.8807	1.19	1.16	0.7646	1.05	1.05	1.46	1.56	1.34	0.7959	0.9958	1.16	0.9566	0.8672	0.8639	1.24	1.25	1.35	1.51	1.52	1.43	1.34	1.15	1.31		23.1765	31.316	30.5266	20.1212	27.6318	27.6318	38.4214	41.053	35.2634	20.9449	26.2055	30.5266	25.1739	22.8212	22.7344	32.6318	32.895	35.5266	39.7372	40.0003	37.6319	35.2634	30.2634
	PC ae C38:3	2.91	4.28	3.88	2.81	3.92	3.68	4.92	4.74	4.49	2.88	3.46	3.91	3.26	2.9	3.22	3.8	4.2	4.28	4.97	5.02	4.42	4.23	3.63	3.85		76.5796	112.632	102.106	73.948	103.159	96.8429	129.475	124.738	118.159	75.7901	91.0534	102.896	85.7902	76.3164	84.7375	100.001	110.527	112.632	130.791	132.106	116.317	111.317	95.5271
	PC ae C38:4	3.38	4.64	4.25	3.64	4.66	4.38	5.31	5.17	4.73	3.28	4.17	4.59	3.77	3.44	4.08	3.99	4.43	4.62	4.97	5.35	4.71	4.82	4.05	4.14		88.9481	122.106	111.843	95.7902	122.633	115.264	139.738	136.054	124.475	86.3165	109.738	120.79	99.2113	90.527	107.369	105.001	116.58	121.58	130.791	140.791	123.948	126.843	106.58
	PC ae C38:5	1.37	2.04	1.86	1.67	1.99	1.9	2.32	2.22	2.08	1.47	1.84	1.92	1.61	1.58	1.74	1.71	1.76	1.92	2.09	2.25	2.03	2.04	1.62	1.83		36.0529	53.6846	48.9478	43.9477	52.3688	50.0004	61.0531	58.4215	54.7373	38.6845	48.4214	50.5267	42.3688	41.5793	45.7898	45.0004	46.3162	50.5267	55.0004	59.211	53.4215	53.6846	42.6319
	PC ae C38:6	0.2324	0.3219	0.3384	0.2609	0.3138	0.3077	0.3651	0.3706	0.3084	0.3071	0.3155	0.3358	0.2542	0.3087	0.2852	0.3002	0.3244	0.3034	0.3938	0.3769	0.312	0.3021	0.2892	0.3825		6.11584	8.47112	8.90533	6.86584	8.25796	8.09743	9.60797	9.75271	8.11585	8.08164	8.3027	8.83691	6.68953	8.12375	7.50532	7.90006	8.53691	7.98427	10.3632	9.9185	8.21059	7.95006	7.61059
	PC ae C40:1	0.0752	0.0826	0.0988	0.0616	0.0719	0.049	0.0641	0.0963	0.0551	0.1653	0.0774	0.0905	0.0763	0.1052	0.0505	0.1126	0.1062	0.0888	0.169	0.0664	0.0661	0.0795	0.0874	0.198		1.97896	2.1737	2.60002	1.62107	1.89212	1.28948	1.68686	2.53423	1.45001	4.35003	2.03686	2.3816	2.00791	2.76844	1.32896	2.96318	2.79476	2.33686	4.4474	1.74738	1.73949	2.09212	2.30002
	PC ae C40:2	0.1837	0.2329	0.2504	0.1507	0.202	0.1984	0.323	0.3496	0.2703	0.1786	0.161	0.2297	0.1806	0.154	0.1838	0.2982	0.2912	0.263	0.3356	0.3205	0.2976	0.2761	0.2107	0.2581		4.83425	6.129	6.58953	3.96582	5.31583	5.22109	8.50007	9.20007	7.11321	4.70004	4.23688	6.04479	4.75267	4.05266	4.83688	7.84743	7.66322	6.92111	8.83165	8.43428	7.83164	7.26585	5.54478
	PC ae C40:3	0.4427	0.6907	0.5971	0.3756	0.5473	0.4906	0.8353	0.776	0.719	0.4356	0.4966	0.5882	0.4732	0.4294	0.4317	0.6383	0.6477	0.7271	0.8397	0.7665	0.726	0.6395	0.5898	0.6304		11.6501	18.1765	15.7133	9.88429	14.4027	12.9106	21.9818	20.4212	18.9212	11.4632	13.0685	15.4791	12.4527	11.3001	11.3606	16.7975	17.0449	19.1344	22.0975	20.1712	19.1054	16.8291	15.5212
	PC ae C40:4	1.17	1.78	1.68	1.27	1.7	1.61	2.12	2.02	1.82	1.26	1.52	1.65	1.39	1.28	1.43	1.56	1.72	1.81	1.99	2.02	1.84	1.79	1.47	1.55		30.7897	46.8425	44.2109	33.4213	44.7372	42.3688	55.7899	53.1583	47.8951	33.1582	40.0003	43.4214	36.5792	33.6845	37.6319	41.053	45.2635	47.632	52.3688	53.1583	48.4214	47.1056	38.6845
	PC ae C40:5	0.5273	0.7272	0.6786	0.6185	0.7538	0.7206	0.9263	0.8325	0.7806	0.5288	0.6694	0.7353	0.6088	0.5447	0.6552	0.6705	0.7096	0.7808	0.7969	0.9257	0.7988	0.8325	0.6229	0.6656		13.8764	19.137	17.858	16.2764	19.837	18.9633	24.3765	21.9081	20.5423	13.9159	17.6159	19.3502	16.0212	14.3343	17.2422	17.6449	18.6738	20.5475	20.9712	24.3607	21.0212	21.9081	16.3922
	PC ae C40:6	0.1469	0.2357	0.2116	0.2074	0.2176	0.2207	0.2358	0.2598	0.2306	0.2473	0.2238	0.2092	0.1775	0.1703	0.2075	0.1981	0.2286	0.2093	0.2747	0.2521	0.2361	0.2314	0.1912	0.2583		3.86582	6.20268	5.56847	5.45794	5.72636	5.80794	6.20531	6.8369	6.06847	6.50795	5.88952	5.50531	4.67109	4.48161	5.46057	5.2132	6.01584	5.50794	7.22901	6.63426	6.21321	6.08952	5.03162
	PC ae C42:0	0.4331	0.48	0.5227	0.463	0.5059	0.4857	0.5327	0.5022	0.4518	0.5692	0.5175	0.4944	0.4646	0.509	0.4506	0.4842	0.4885	0.4696	0.5674	0.5304	0.4513	0.5015	0.4557	0.5809		11.3975	12.6317	13.7554	12.1843	13.3133	12.7817	14.0185	13.2159	11.8896	14.9791	13.6185	13.0106	12.2264	13.3948	11.858	12.7422	12.8554	12.358	14.9317	13.958	11.8764	13.1975	11.9922
	PC ae C42:1	0.1099	0.1025	0.1597	0.0908	0.1159	0.0942	0.0822	0.1181	0.0753	0.2687	0.1464	0.1164	0.1022	0.19	0.0728	0.1571	0.1374	0.1248	0.2634	0.0838	0.0691	0.0908	0.1133	0.2964		2.89213	2.69739	4.20267	2.38949	3.05002	2.47897	2.16318	3.10792	1.98159	7.07111	3.85266	3.06318	2.6895	5.00004	1.9158	4.13424	3.61582	3.28424	6.93163	2.20528	1.81844	2.38949	2.9816
	PC ae C42:2	0.04	0.0414	0.0607	0.0242	0.037	0.0319	0.0481	0.0577	0.0452	0.0897	0.0426	0.0467	0.0399	0.0477	0.0285	0.071	0.054	0.0518	0.085	0.0465	0.044	0.0318	0.0498	0.108		1.05264	1.08948	1.59738	0.636847	0.973692	0.83948	1.2658	1.51843	1.18948	2.36055	1.12106	1.22896	1.05001	1.25527	0.750006	1.86844	1.42106	1.36317	2.23686	1.22369	1.1579	0.836849	1.31054
	PC ae C42:3	0.0619	0.0918	0.0823	0.0485	0.0616	0.0562	0.0815	0.0873	0.0766	0.099	0.0649	0.0832	0.0581	0.0688	0.0503	0.0899	0.0889	0.0957	0.1179	0.1014	0.0882	0.0981	0.0839	0.1195		1.62896	2.41581	2.16581	1.27633	1.62107	1.47896	2.14475	2.29739	2.01581	2.60528	1.70791	2.18949	1.52896	1.81054	1.32369	2.36581	2.33949	2.51844	3.10266	2.66844	2.32107	2.5816	2.20791
	PC ae C42:4	0.0844	0.1413	0.1364	0.0668	0.1108	0.1149	0.1844	0.2076	0.1601	0.0939	0.1006	0.1196	0.0907	0.0668	0.0948	0.1642	0.1482	0.1562	0.2035	0.1723	0.1333	0.1466	0.1144	0.1706		2.22107	3.71845	3.5895	1.75791	2.91581	3.02371	4.85267	5.4632	4.21319	2.47107	2.64739	3.14739	2.38686	1.75791	2.49476	4.32109	3.90003	4.11056	5.35531	4.53425	3.50792	3.85793	3.01055
	PC ae C42:5	0.4215	0.4411	0.4674	0.4461	0.4653	0.4451	0.4827	0.464	0.4831	0.4753	0.4502	0.474	0.4476	0.4387	0.4639	0.4621	0.4529	0.4345	0.4915	0.4739	0.4724	0.483	0.4465	0.4617		11.0922	11.608	12.3001	11.7396	12.2448	11.7133	12.7027	12.2106	12.7133	12.508	11.8475	12.4738	11.779	11.5448	12.208	12.1606	11.9185	11.4343	12.9343	12.4712	12.4317	12.7106	11.7501
	PC ae C44:3	0.0256	0.0223	0.0377	0.0228	0.0217	0.029	0.0163	0.0262	0.0208	0.0643	0.0232	0.0231	0.0181	0.0326	0.017	0.027	0.0333	0.0257	0.056	0.0236	0.0136	0.0173	0.0243	0.0656		0.67369	0.586847	0.992113	0.600005	0.571057	0.763164	0.428951	0.689479	0.547373	1.69212	0.610531	0.6079	0.47632	0.857902	0.447372	0.710532	0.876323	0.676321	1.4737	0.621058	0.357898	0.455267	0.639479
	PC ae C44:4	0.0513	0.0572	0.0607	0.0354	0.0606	0.0511	0.0681	0.0804	0.0524	0.0673	0.0485	0.0539	0.0627	0.0575	0.0365	0.0704	0.0687	0.071	0.0748	0.0578	0.0623	0.0573	0.058	0.089		1.35001	1.50528	1.59738	0.931586	1.59475	1.34475	1.79212	2.11581	1.37896	1.77107	1.27633	1.41843	1.65001	1.51317	0.960534	1.85265	1.80791	1.86844	1.96844	1.52106	1.63949	1.50791	1.52633
	PC ae C44:5	0.0379	0.0411	0.0476	0.0326	0.0494	0.0385	0.0449	0.0577	0.0414	0.0611	0.0432	0.0446	0.0503	0.055	0.0373	0.0695	0.0429	0.0495	0.0596	0.0457	0.0339	0.034	0.0444	0.0744		0.997376	1.08159	1.25264	0.857902	1.30001	1.01317	1.18159	1.51843	1.08948	1.60791	1.13685	1.17369	1.32369	1.44738	0.981587	1.82896	1.12896	1.30264	1.56843	1.20264	0.892112	0.894744	1.16843
	PC ae C44:6	0.0229	0.0157	0.0267	0.0185	0.0263	0.0207	0.023	0.0233	0.0206	0.0318	0.02	0.028	0.0208	0.0233	0.0158	0.0271	0.0175	0.0275	0.0331	0.022	0.0207	0.0134	0.0183	0.0356		0.602636	0.413161	0.702637	0.486846	0.692111	0.544741	0.605268	0.613163	0.54211	0.836849	0.52632	0.736848	0.547373	0.613163	0.415793	0.713164	0.46053	0.72369	0.87106	0.578952	0.544741	0.352634	0.481583
Sphingomyelins	SM (OH) C14:1	0.1599	0.2352	0.2012	0.1378	0.2212	0.2022	0.2724	0.2764	0.2443	0.1781	0.1678	0.2194	0.1401	0.117	0.1467	0.247	0.221	0.231	0.3163	0.3003	0.2411	0.2397	0.1939	0.2661		4.20793	6.18952	5.29478	3.62634	5.8211	5.3211	7.16848	7.27374	6.429	4.68688	4.41582	5.77373	3.68687	3.07897	3.86056	6.50005	5.81584	6.079	8.32375	7.90269	6.34479	6.30795	5.10267
	SM (OH) C16:1	0.068	0.1201	0.0812	0.0611	0.0979	0.071	0.1072	0.1211	0.0892	0.0439	0.0765	0.136	0.0545	0.0439	0.0941	0.1132	0.0971	0.1164	0.1253	0.1245	0.1125	0.1189	0.0593	0.1034		1.78949	3.16055	2.13686	1.60791	2.57634	1.86844	2.82108	3.18687	2.34739	1.15527	2.01317	3.57898	1.43422	1.15527	2.47634	2.97897	2.55528	3.06318	3.29739	3.27634	2.96055	3.12897	1.56054
	SM (OH) C22:1	0	0.0448	0	0	0.0263	0	0.0476	0.0268	0.0073	0.034	0.0334	0.0196	0.0431	0	0.0123	0.0167	0.0646	0.0411	0.044	0	0	0.027	0.0077	0		0	1.17896	0	0	0.692111	0	1.25264	0.705269	0.192107	0.894744	0.878954	0.515794	1.13422	0	0.323687	0.439477	1.70001	1.08159	1.1579	0	0	0.710532	0.202633
	SM (OH) C22:2	0.1987	0.2987	0.2115	0.2047	0.3037	0.2402	0.4313	0.3146	0.2426	0.1978	0.2281	0.3154	0.1383	0.1062	0.2355	0.2558	0.2576	0.2483	0.2948	0.2845	0.2487	0.1927	0.163	0.1853		5.22899	7.86059	5.56583	5.38689	7.99217	6.3211	11.3501	8.27901	6.38426	5.2053	6.00268	8.30007	3.6395	2.79476	6.19742	6.73163	6.779	6.53426	7.75796	7.4869	6.54479	5.07109	4.28951
	SM (OH) C24:1	0.0047	0.0111	0	0	0	0	0.0057	0	0.0063	0.0109	0.0099	0.0003	0	0.0127	0.0011	0	0	0.0219	0	0.0099	0.0046	0	0.0029	0.0296		0.123685	0.292108	0	0	0	0	0.150001	0	0.165791	0.286844	0.260528	0.0078948	0	0.334213	0.0289476	0	0	0.57632	0	0.260528	0.121054	0	0.0763164
	SM C16:0	6.84	11.2	9.07	6.45	8.57	7.96	13.2	12.9	11	6.96	6.92	9.29	6.71	6.21	7.22	11.9	11.1	12	15.2	13.7	12.4	10.9	8.95	11.9		180.001	294.739	238.686	169.738	225.528	209.475	347.371	339.476	289.476	183.159	182.107	244.476	176.58	163.422	190.002	313.16	292.108	315.792	400.003	360.529	326.318	286.844	235.528
	SM C16:1	0.7456	1.02	1.03	0.8905	1.09	0.978	1.14	1.09	0.9872	1.1	1.06	0.9824	0.8215	0.959	0.8879	0.9657	0.9669	1.03	1.17	1.2	0.9542	1.08	0.9579	1.27		19.6212	26.8423	27.1055	23.4344	28.6844	25.737	30.0002	28.6844	25.9792	28.9476	27.895	25.8528	21.6186	25.237	23.366	25.4134	25.4449	27.1055	30.7897	31.5792	25.1107	28.4213	25.2081
	SM C18:0	0.8816	1.54	1.19	0.7594	0.9916	1.06	1.51	1.82	1.57	0.8154	0.9819	1.19	0.9332	0.845	0.8491	1.73	1.3	1.58	2.09	1.9	1.8	1.34	1.11	1.44		23.2002	40.5266	31.316	19.9844	26.0949	27.895	39.7372	47.8951	41.3161	21.4581	25.8397	31.316	24.5581	22.237	22.3449	45.5267	34.2108	41.5793	55.0004	50.0004	47.3688	35.2634	29.2108
	SM C18:1	0.444	0.7255	0.6271	0.5459	0.6926	0.6194	0.828	0.719	0.6769	0.5739	0.6369	0.6827	0.5167	0.5373	0.5517	0.5985	0.6568	0.6906	0.7147	0.7992	0.6549	0.7411	0.5955	0.7962		11.6843	19.0923	16.5028	14.3659	18.2265	16.3001	21.7896	18.9212	17.8133	15.1028	16.7607	17.9659	13.5975	14.1396	14.5185	15.7501	17.2843	18.1738	18.808	21.0317	17.2343	19.5028	15.6712
	SM C20:2	0.0364	0.0737	0.0478	0.0625	0.0555	0.0632	0.0665	0.0685	0.0402	0.0552	0.0423	0.069	0.0443	0.0372	0.0503	0.0762	0.0566	0.0575	0.0566	0.0489	0.0758	0.0401	0.033	0.039		0.957902	1.93949	1.2579	1.64475	1.46054	1.66317	1.75001	1.80265	1.0579	1.45264	1.11317	1.8158	1.1658	0.978955	1.32369	2.00528	1.48949	1.51317	1.48949	1.28685	1.99475	1.05527	0.868428
	SM C22:3	0	0	0	0	0	0	0	0	0	0	0	0.0053	0	0.0077	0.0045	0.0001	0	0	0	0	0	0	0	0		0	0	0	0	0	0	0	0	0	0	0	0.139475	0	0.202633	0.118422	0.0026316	0	0	0	0	0	0	0
	SM C24:0	0.8258	1.45	1.29	1.03	1.41	1.24	1.72	1.57	1.49	1.11	1.15	1.33	1.01	0.9995	1.08	1.27	1.4	1.49	1.7	1.69	1.36	1.46	1.24	1.51		21.7318	38.1582	33.9476	27.1055	37.1056	32.6318	45.2635	41.3161	39.2108	29.2108	30.2634	35.0003	26.5792	26.3028	28.4213	33.4213	36.8424	39.2108	44.7372	44.474	35.7898	38.4214	32.6318
	SM C24:1	0.841	1.33	1.04	0.7311	1.16	1.13	1.55	1.45	1.2	0.8265	0.9659	0.9433	0.8758	0.7492	0.8304	1.5	1.25	1.42	1.87	1.64	1.6	0.9717	0.9317	1.19		22.1318	35.0003	27.3686	19.2396	30.5266	29.7371	40.7898	38.1582	31.5792	21.7502	25.4186	24.8239	23.0476	19.7159	21.8528	39.474	32.895	37.3687	49.2109	43.1582	42.1056	25.5713	24.5186
	SM C26:0	0	0	0.0116	0.0101	0.0016	0	0	0	0	0.0015	0.0032	0.0029	0	0	0.0005	0.0005	0	0	0.0006	0	0	0	0.0123	0		0	0	0.305266	0.265792	0.0421056	0	0	0	0	0.039474	0.0842112	0.0763164	0	0	0.013158	0.013158	0	0	0.0157896	0	0	0	0.323687
	SM C26:1	0	0	0	0	0	0	0	0	0	0	0	0	0	0	0	0	0	0	0	0	0	0	0	0		0	0	0	0	0	0	0	0	0	0	0	0	0	0	0	0	0	0	0	0	0	0	0
Energy Metabolism Intermediates	Glc	108	133	159	138	145	123	145	158	141	111	75.5	115	126	130	140	103	103	101	126	119	118	104	110	107		2842.13	3500.03	4184.24	3631.61	3815.82	3236.87	3815.82	4157.93	3710.56	2921.08	1986.86	3026.34	3315.82	3421.08	3684.24	2710.55	2710.55	2657.92	3315.82	3131.6	3105.29	2736.86	2894.76
	Ribose	0.3645	0.4495	0.4702	0.505	0.5267	0.5121	0.5715	0.5225	0.5361	0.9158	1.65	0.8597	0.4139	0.7131	0.3994	0.3959	0.5479	0.6145	0.3979	0.6547	0.4839	0.4851	0.5961	0.454		9.59218	11.829	12.3738	13.2896	13.8606	13.4764	15.0396	13.7501	14.108	24.1002	43.4214	22.6239	10.8922	18.7659	10.5106	10.4185	14.4185	16.1712	10.4711	17.2291	12.7343	12.7659	15.687
	2-HG	1.98	2.29	3.11	3.48	3.56	3.15	3.55	3.5	3.52	3.43	3.51	3.37	3.43	3.43	3.5	3.66	3.72	3.79	4.33	4.18	3.83	5.05	5.11	4.87		52.1057	60.2636	81.8428	91.5797	93.685	82.8954	93.4218	92.106	92.6323	90.2639	92.3692	88.6849	90.2639	90.2639	92.106	96.3166	97.8955	99.7376	113.948	110.001	100.79	132.896	134.475
	alpha-KGA	3.41	4.02	5.29	4.87	5.06	4.71	7.02	7.18	7.08	6.01	5.48	5.95	9.91	6.62	10	8.53	8.5	7.28	11.6	7.46	10.1	10.5	9.78	9.09		89.7376	105.79	139.212	128.159	133.159	123.948	184.738	188.949	186.317	158.159	144.212	156.58	260.792	174.212	263.16	224.475	223.686	191.58	305.266	196.317	265.792	276.318	257.37
	Fum	5.26	6.48	7.5	9.59	9.92	9.64	11.8	10.9	11.6	18.7	17.4	20.3	13.3	23.5	13.8	15.5	17.5	20.7	19.4	28.4	19.5	20.5	22.5	21.9		138.422	170.528	197.37	252.37	261.055	253.686	310.529	286.844	305.266	492.109	457.898	534.215	350.003	618.426	363.161	407.898	460.53	544.741	510.53	747.374	513.162	539.478	592.11
	Mal	22.7	20.6	40.2	56.6	56.4	47	58.5	56.2	62.4	72.4	70.1	65.8	80	72.9	78.7	84.3	91.8	91.1	88.2	87.7	62.5	107	105	86.1		597.373	542.11	1057.9	1489.49	1484.22	1236.85	1539.49	1478.96	1642.12	1905.28	1844.75	1731.59	2105.28	1918.44	2071.07	2218.44	2415.81	2397.39	2321.07	2307.91	1644.75	2815.81	2763.18
	Suc	4.39	5.23	6.6	9.37	9.44	8.27	11.2	10.8	10.9	15.5	15.6	14.4	15.3	14.4	15.5	19.1	20.1	19.6	21.6	21.9	18.8	23.5	22.6	22.3		115.527	137.633	173.686	246.581	248.423	217.633	294.739	284.213	286.844	407.898	410.53	378.95	402.635	378.95	407.898	502.636	528.952	515.794	568.426	576.32	494.741	618.426	594.742
	2-HBA	0	0	0	0.3126	0.2964	0.3039	0	0	0	0.3319	0.3406	0.2937	0	0	0	0.3214	0.3072	0.2894	0	0	0	0.3423	0.3322	0.3243		0	0	0	8.22638	7.80006	7.99743	0	0	0	8.73428	8.96323	7.72901	0	0	0	8.45796	8.08428	7.61585	0	0	0	9.00797	8.74218
	3-HBA	0.5154	0.5229	0.5326	0.3879	0.3618	0.3439	0.5137	0.5147	0.5125	0.3224	0.3217	0.317	0.4863	0.4819	0.4864	0.2709	0.2881	0.2916	0.4921	0.4718	0.4579	0.2905	0.28	0.2787		13.5633	13.7606	14.0159	10.208	9.52113	9.05007	13.5185	13.5448	13.4869	8.48428	8.46586	8.34217	12.7975	12.6817	12.8001	7.129	7.58164	7.67375	12.9501	12.4159	12.0501	7.6448	7.36848
	Lac	413	470	495	494	502	460	521	517	499	518	580	513	463	502	472	501	486	498	566	570	537	569	593	578		10868.5	12368.5	13026.4	13000.1	13210.6	12105.4	13710.6	13605.4	13131.7	13631.7	15263.3	13500.1	12184.3	13210.6	12421.2	13184.3	12789.6	13105.4	14894.9	15000.1	14131.7	14973.8	15605.4
	Pyr + OAA	13.6	16.5	18.2	20.2	20.1	19.7	22.2	24.5	17.9	15.7	13.9	14.8	15.9	12	16.1	10.4	11.1	10	15.2	8.49	13.4	15.9	15	14		357.898	434.214	478.951	531.583	528.952	518.425	584.215	644.742	471.056	413.161	365.792	389.477	418.424	315.792	423.688	273.686	292.108	263.16	400.003	223.423	352.634	418.424	394.74
	CitA	0	0	0	0	0	0	0	0	0	0	0	0	0	0	0	0	0	0	0	0	0	0	0	0		0	0	0	0	0	0	0	0	0	0	0	0	0	0	0	0	0	0	0	0	0	0	0
	Isocit	0	0	0	0	0	0	0	0	0	0	0	0	0	0	0	0	0	0	0	0	0	0	0	0		0	0	0	0	0	0	0	0	0	0	0	0	0	0	0	0	0	0	0	0	0	0	0
Hexoses	H1	125	211	181	183	203	188	193	207	171	170	141	182	152	173	183	164	154	153	177	197	153	161	146	181		3289.5	5552.68	4763.2	4815.83	5342.15	4947.41	5078.99	5447.41	4500.04	4473.72	3710.56	4789.51	4000.03	4552.67	4815.83	4315.82	4052.66	4026.35	4657.93	5184.25	4026.35	4236.88	3842.14
	In grey - values below LOD
[truncated: 1 more columns]

## Sheet: hiPSC 2
		Volume Normalization (µM) - assuming 147 µL reconstituted sample																									Protein Normalization (pmol/10^6 cells) - assuming samples contain 6.28x10^6 cells
	Collection Time Point (Minute)	Before Pulse			0			5			10			15			30			60			120				Before Pulse			0			5			10			15			30			60			120
Amino Acids & Biogenic Amines	Ala	335	355	342	223	279	244	189	171	165	160	124	137	217	160	149	172	177	148	194	213	228	290	258	289		2667.2	2826.43	2722.93	1775.48	2221.34	1942.67	1504.78	1361.46	1313.69	1273.88	987.261	1090.76	1727.71	1273.88	1186.31	1369.43	1409.24	1178.34	1544.59	1695.86	1815.29	2308.92	2054.14
	Arg	46	45.9	37.9	29.5	37.1	33.5	23.9	23.8	23.2	26.4	18.8	21.3	33.9	24.2	24	29.8	28.4	26.7	23.9	27.8	34.7	43.2	33.9	33.8		366.242	365.446	301.752	234.873	295.382	266.72	190.287	189.49	184.713	210.191	149.682	169.586	269.904	192.675	191.083	237.261	226.115	212.58	190.287	221.338	276.274	343.949	269.904
	Asn	75.6	89.4	89.7	57.9	78.4	67.3	48.6	44.3	40.2	34.9	27.3	28.6	38.4	27.4	26.2	24.6	25.8	22.8	26.7	28.7	31.9	32.3	30.5	34.8		601.911	711.783	714.172	460.987	624.204	535.828	386.943	352.707	320.064	277.866	217.357	227.707	305.732	218.153	208.599	195.86	205.414	181.529	212.58	228.503	253.981	257.166	242.834
	Asp	86	89.6	83.6	66.4	90.3	80.1	74.2	72.4	64.7	74.2	55.2	59.5	92.1	67.2	63.6	64.6	72.6	70.2	75.3	77.4	92.7	82	73.1	86.7		684.713	713.376	665.605	528.662	718.949	637.739	590.764	576.433	515.127	590.764	439.49	473.726	733.28	535.032	506.369	514.331	578.025	558.917	599.522	616.242	738.057	652.866	582.006
	Cit	0.6674	0.5497	0.5649	1.57	0.5889	0.608	0	0.6317	0	0	0	0	0.5311	0	0.5026	0.643	0	0	0.5422	0.5435	0.6145	0.5227	0	0.6363		5.314	4.377	4.498	12.5	4.689	4.841	0	5.029	0	0	0	0	4.229	0	4.002	5.119	0	0	4.317	4.327	4.893	4.162	0
	Gln	2235	2255	1796	1873	2667	2573	2683	2639	2701	3303	2413	2673	4483	3025	3372	3889	3710	3598	3905	4679	6047	7952	5664	5910		17794.6	17953.8	14299.4	14912.4	21234.1	20485.7	21361.5	21011.1	21504.8	26297.8	19211.8	21281.8	35692.7	24084.4	26847.1	30963.4	29538.2	28646.5	31090.8	37253.2	48144.9	63312.1	45095.5
	Glu	1106	1134	1127	949	1242	1052	1071	1016	877	1042	762	856	1327	990	911	915	895	827	923	995	1051	1176	1087	1143		8805.73	9028.66	8972.93	7555.73	9888.53	8375.8	8527.07	8089.17	6982.48	8296.18	6066.88	6815.29	10565.3	7882.17	7253.19	7285.03	7125.8	6584.4	7348.73	7921.98	8367.83	9363.06	8654.46
	Gly	289	295	252	191	264	248	197	197	192	178	134	138	199	139	151	120	115	105	80.1	94.8	120	116	92.6	95.4		2300.95	2348.73	2006.37	1520.7	2101.91	1974.52	1568.47	1568.47	1528.66	1417.2	1066.88	1098.73	1584.39	1106.69	1202.23	955.414	915.605	835.987	637.739	754.777	955.414	923.567	737.261
	His	26.7	27.4	23.1	14.2	18.4	18.1	10.6	10.8	10.7	10.4	7.91	8.46	13.7	9.55	10.4	11.5	10.9	10.4	11	12	14.8	17.3	13.3	14.2		212.58	218.153	183.917	113.057	146.497	144.108	84.395	85.987	85.191	82.803	62.978	67.357	109.076	76.035	82.803	91.561	86.783	82.803	87.58	95.541	117.834	137.739	105.892
	Ile	56.8	60.9	49.9	31.5	40	38.5	25.2	23.8	24.4	24.1	17.8	21.3	31.7	20.7	23	24.6	24.4	22.1	24.3	25.6	31.8	38.4	30	30.9		452.229	484.873	397.293	250.796	318.471	306.529	200.637	189.49	194.268	191.879	141.72	169.586	252.389	164.809	183.121	195.86	194.268	175.955	193.471	203.822	253.185	305.732	238.854
	Leu	61.6	63.1	50.8	33.3	42.2	38.4	27.4	25.4	27.7	25.1	20.3	21.2	31.5	21	23.9	26.1	27.6	23.8	25.7	30	31.9	42.2	29.1	34.2		490.446	502.389	404.459	265.127	335.987	305.732	218.153	202.229	220.541	199.841	161.624	168.79	250.796	167.197	190.287	207.803	219.745	189.49	204.618	238.854	253.981	335.987	231.688
	Lys	34	39.2	37.2	29.4	38.9	34.6	26.4	24.8	22.7	26.7	20.2	20.9	38	26.2	23.3	29.5	31.4	29.4	27.2	28.4	33.3	35.6	33.8	38		270.701	312.102	296.178	234.076	309.713	275.478	210.191	197.452	180.732	212.58	160.828	166.401	302.548	208.599	185.51	234.873	250	234.076	216.561	226.115	265.127	283.439	269.108
	Met	21.8	22.3	19.2	10.7	13.5	12.5	7.12	7.25	7.13	6.84	5.34	6.09	9.14	6.51	7.07	7.62	7.68	6.95	7.5	7.73	9.67	11.5	8.6	9.32		173.567	177.548	152.866	85.191	107.484	99.522	56.688	57.723	56.768	54.459	42.516	48.487	72.771	51.831	56.29	60.669	61.146	55.334	59.713	61.545	76.99	91.561	68.471
	Orn	15.1	14.2	9.89	9.05	12.9	12.7	7.41	7.02	7.17	8.45	5.42	7	10.5	7.4	6.47	8.71	8.74	8.91	6.13	8.76	12.3	14.3	11.4	10.3		120.223	113.057	78.742	72.054	102.707	101.115	58.997	55.892	57.086	67.277	43.153	55.732	83.599	58.917	51.513	69.347	69.586	70.939	48.806	69.745	97.93	113.854	90.764
	Phe	37	40.3	34.4	19	23.5	21.6	14.7	15.3	14.8	15.5	11.8	13.2	19.7	13.8	15.9	17.1	16.7	15.1	17.1	17.6	22.5	26.6	20.2	22.6		294.586	320.86	273.885	151.274	187.102	171.975	117.038	121.815	117.834	123.408	93.949	105.096	156.847	109.873	126.592	136.146	132.962	120.223	136.146	140.127	179.14	211.783	160.828
	Pro	245	261	251	185	224	217	180	181	175	160	134	142	211	140	152	132	131	117	115	113	134	134	98.5	109		1950.64	2078.03	1998.41	1472.93	1783.44	1727.71	1433.12	1441.08	1393.31	1273.88	1066.88	1130.57	1679.94	1114.65	1210.19	1050.95	1042.99	931.529	915.605	899.682	1066.88	1066.88	784.236
	Ser	149	151	128	77.4	98.4	98	50.9	51.2	50	46.1	36.2	38.4	55.9	38.4	41.5	41	42.2	40.9	36.3	41.2	54.2	56.9	43.8	47		1186.31	1202.23	1019.11	616.242	783.439	780.255	405.255	407.643	398.089	367.038	288.217	305.732	445.064	305.732	330.414	326.433	335.987	325.637	289.013	328.025	431.529	453.025	348.726
	Thr	202	217	212	106	133	116	63.3	54.6	53.6	47.5	38.3	40.9	65.4	48.4	45.1	55	56.1	48.5	60.4	64.8	70.3	81	73.4	81.3		1608.28	1727.71	1687.9	843.949	1058.92	923.567	503.981	434.713	426.752	378.185	304.936	325.637	520.701	385.35	359.076	437.898	446.656	386.146	480.892	515.924	559.713	644.904	584.395
	Trp	2.37	2.47	1.98	1.03	1.41	1.34	0.541	0.5846	0.6496	0.5503	0.3907	0.3837	1.01	0.4393	0.5846	0.6417	0.7629	0.865	0.815	0.7859	0.8943	0.9914	0.7257	0.7281		18.869	19.666	15.764	8.201	11.226	10.669	4.307	4.654	5.172	4.381	3.111	3.055	8.041	3.498	4.654	5.109	6.074	6.887	6.489	6.257	7.12	7.893	5.778
	Tyr	43	44.1	38.6	22.8	28.5	26	17.6	17.3	17	17.1	13.4	14.2	22.6	15.9	17.2	19.4	18.4	17	18.8	19.8	24.5	30.1	23	24.6		342.357	351.115	307.325	181.529	226.911	207.006	140.127	137.739	135.35	136.146	106.688	113.057	179.936	126.592	136.943	154.459	146.497	135.35	149.682	157.643	195.064	239.65	183.121
	Val	69.9	73.4	61.8	42.7	53.8	51.2	31.2	30.8	30.5	27.8	22	24	35.1	24.2	26.2	28.7	27.8	26	26.7	29	36	43.4	32.6	35.1		556.529	584.395	492.038	339.968	428.344	407.643	248.408	245.223	242.834	221.338	175.159	191.083	279.459	192.675	208.599	228.503	221.338	207.006	212.58	230.892	286.624	345.541	259.554
	Ac-Orn	0	0	0	0	0	0	0	0	0	0	0	0	0	0	0	0	0	0	0	0	0	0	0	0		0	0	0	0	0	0	0	0	0	0	0	0	0	0	0	0	0	0	0	0	0	0	0
	ADMA	0.1224	0.1439	0.1193	0.1036	0.1465	0.1133	0.1056	0.0836	0.1139	0.0698	0.0684	0.0879	0.15	0.1006	0.0676	0.1031	0.0985	0.1166	0.117	0.0912	0.1366	0.1357	0.1216	0.1313		0.975	1.146	0.95	0.825	1.166	0.902	0.841	0.666	0.907	0.556	0.545	0.7	1.194	0.801	0.538	0.821	0.784	0.928	0.932	0.726	1.088	1.08	0.968
	alpha-AAA	18.2	16.8	16.3	12.9	19.7	17.5	13.4	15	13.3	16.5	9.78	11.9	19.7	14.9	15	14.1	14.5	10.4	13.2	13.3	12.2	12.3	10.1	12.1		144.904	133.758	129.777	102.707	156.847	139.331	106.688	119.427	105.892	131.369	77.866	94.745	156.847	118.631	119.427	112.261	115.446	82.803	105.096	105.892	97.134	97.93	80.414
	c4-OH-Pro	0	0	0	0	0	0	0	0	0	0	0	0	0	0	0	0	0	0	0	0	0	0	0	0		0	0	0	0	0	0	0	0	0	0	0	0	0	0	0	0	0	0	0	0	0	0	0
	Carnosine	0	0	0	0	0	0	0	0	0	0	0	0	0	0	0	0	0	0	0	0	0	0	0	0		0	0	0	0	0	0	0	0	0	0	0	0	0	0	0	0	0	0	0	0	0	0	0
	Creatinine	0	0	0	0	0	0	0	0	0	0	0	0	0	0	0	0	0	0	0	0	0	0	0	0		0	0	0	0	0	0	0	0	0	0	0	0	0	0	0	0	0	0	0	0	0	0	0
	DOPA	0.0537	0	0	0	0	0	0	0	0	0	0	0	0	0	0	0	0	0	0	0	0	0	0	0		0.428	0	0	0	0	0	0	0	0	0	0	0	0	0	0	0	0	0	0	0	0	0	0
	Dopamine	0	0	0	0	0	0.0326	0	0	0	0	0	0	0	0	0	0	0	0.0065	0	0	0	0	0	0		0	0	0	0	0	0.26	0	0	0	0	0	0	0	0	0	0	0	0.052	0	0	0	0	0
	Histamine	0	0	0	0	0	0.1717	0	0	0	0.1263	0	0	0.1261	0	0	0	0	0.1545	0.1309	0.126	0	0	0	0		0	0	0	0	0	1.367	0	0	0	1.006	0	0	1.004	0	0	0	0	1.23	1.042	1.003	0	0	0
	Kynurenine	3.01	3.19	3.09	2.67	3.28	2.95	2.32	2.32	2.08	2.19	1.63	1.94	2.71	2.01	1.95	2.08	2.1	1.85	2.31	2.26	2.25	2.43	2.35	2.41		23.965	25.398	24.602	21.258	26.115	23.487	18.471	18.471	16.561	17.436	12.978	15.446	21.576	16.003	15.525	16.561	16.72	14.729	18.392	17.994	17.914	19.347	18.71
	Met-SO	0.9368	0.3154	0.4386	0	0.3501	0.6145	0.2042	0.253	0.0243	0.3019	0	0	0.5258	0.1898	0.2738	0.3538	0.0036	0.3852	0.0422	0.6665	0.1898	0.0639	0	0		7.459	2.511	3.492	0	2.787	4.893	1.626	2.014	0.193	2.404	0	0	4.186	1.511	2.18	2.817	0.029	3.067	0.336	5.307	1.511	0.509	0
	Nitro-Tyr	0	0	0	0	0	0.0829	0	0	0	0	0	0	0	0	0	0	0	0	0.0856	0	0	0	0	0		0	0	0	0	0	0.66	0	0	0	0	0	0	0	0	0	0	0	0	0.682	0	0	0	0
	PEA	0	0	0	0	0	0	0	0	0	0	0	0	0	0	0	0	0	0	0	0	0	0	0	0		0	0	0	0	0	0	0	0	0	0	0	0	0	0	0	0	0	0	0	0	0	0	0
	Putrescine	2.11	2.95	3.01	3.42	4.23	2.76	3	2.47	2.05	3.14	2.79	3.27	4.11	2.94	1.97	3.3	3.11	2.47	3.99	5.56	5.29	20.7	19.3	20		16.799	23.487	23.965	27.229	33.678	21.975	23.885	19.666	16.322	25	22.213	26.035	32.723	23.408	15.685	26.274	24.761	19.666	31.768	44.268	42.118	164.809	153.662
	Sarcosine	0	0	0	0	0	0	0	0	0	0	0	0	0	0	0	0	0	0.0553	0	0	0	0	0	0.0532		0	0	0	0	0	0	0	0	0	0	0	0	0	0	0	0	0	0.44	0	0	0	0	0
	SDMA	0	0.0208	0	0	0	0	0	0.0083	0.006	0	0.0079	0.0036	0.0206	0	0.0088	0	0	0	0	0.0114	0	0	0.006	0.0112		0	0.166	0	0	0	0	0	0.066	0.048	0	0.063	0.029	0.164	0	0.07	0	0	0	0	0.091	0	0	0.048
	Serotonin	0	0	0	0	0	0.0011	0	0	0	0	0	0	0	0	0	0	0	0	0	0	0	0.0004	0	0		0	0	0	0	0	0.009	0	0	0	0	0	0	0	0	0	0	0	0	0	0	0	0.003	0
	Spermidine	2.17	2.3	3.24	5.82	6.71	2.53	2.63	2.78	1.56	2.9	3.27	5.54	4.1	3.97	1.75	4.09	3.4	2.2	3.36	4.81	4.34	7.47	8.36	6.77		17.277	18.312	25.796	46.338	53.424	20.143	20.939	22.134	12.42	23.089	26.035	44.108	32.643	31.608	13.933	32.564	27.07	17.516	26.752	38.296	34.554	59.475	66.561
	Spermine	0.5863	0.6151	1.08	2.09	2.16	0.8339	0.9693	0.9585	0.4115	0.6377	0.9971	1.77	1.19	1.16	0.4622	1.22	0.9904	0.795	1.15	1.5	1.64	2.15	2.5	1.9		4.668	4.897	8.599	16.64	17.197	6.639	7.717	7.631	3.276	5.077	7.939	14.092	9.475	9.236	3.68	9.713	7.885	6.33	9.156	11.943	13.057	17.118	19.904
	t4-OH-Pro	0.2526	0.1176	0.1132	0.0428	0.1225	0.0842	0.1143	0.0911	0	0.1321	0.0253	0.0393	0.1412	0.0633	0.0882	0.0324	0.1262	0.0281	0.0804	0.0753	0.075	0.0867	0.0152	0.0752		2.011	0.936	0.901	0.341	0.975	0.67	0.91	0.725	0	1.052	0.201	0.313	1.124	0.504	0.702	0.258	1.005	0.224	0.64	0.6	0.597	0.69	0.121
	Taurine	2.15	2.2	2.17	1.65	1.87	1.93	1.89	1.43	1.52	1.78	1.32	1.31	2.2	1.8	1.36	1.41	1.42	1.4	1.46	1.5	1.18	1.65	1.47	1.81		17.118	17.516	17.277	13.137	14.889	15.366	15.048	11.385	12.102	14.172	10.51	10.43	17.516	14.331	10.828	11.226	11.306	11.146	11.624	11.943	9.395	13.137	11.704
Acylcarnitines	C0	0.715	0.8016	0.6989	0.7866	0.7338	0.7363	0.7634	0.7874	0.7531	0.8292	0.7074	0.7192	0.8885	0.8379	0.9101	0.8213	0.7603	0.9568	0.8749	0.8192	0.8655	0.8988	0.8496	0.781		5.693	6.382	5.564	6.263	5.842	5.862	6.078	6.269	5.996	6.602	5.632	5.726	7.074	6.671	7.246	6.539	6.053	7.618	6.966	6.522	6.891	7.156	6.764
	C2	0.1158	0.1215	0.1095	0.1494	0.1564	0.1132	0.1011	0.1282	0.1231	0.1468	0.1213	0.1194	0.1483	0.143	0.1733	0.1494	0.1055	0.1368	0.1342	0.1159	0.1244	0.1666	0.1261	0.115		0.922	0.967	0.872	1.189	1.245	0.901	0.805	1.021	0.98	1.169	0.966	0.951	1.181	1.139	1.38	1.189	0.84	1.089	1.068	0.923	0.99	1.326	1.004
	C3	0.0972	0.0923	0.0848	0.135	0.1081	0.0847	0.0849	0.1005	0.092	0.1095	0.091	0.0876	0.1171	0.116	0.1394	0.1107	0.0871	0.0952	0.1029	0.0936	0.0977	0.1405	0.0889	0.092		0.774	0.735	0.675	1.075	0.861	0.674	0.676	0.8	0.732	0.872	0.725	0.697	0.932	0.924	1.11	0.881	0.693	0.758	0.819	0.745	0.778	1.119	0.708
	C3-DC (C4-OH)	0.2206	0.2456	0.2119	0.3244	0.3083	0.2088	0.2013	0.2547	0.2407	0.3168	0.2304	0.2413	0.3015	0.2712	0.3198	0.2878	0.2138	0.2171	0.2279	0.2207	0.242	0.3476	0.2327	0.2296		1.756	1.955	1.687	2.583	2.455	1.662	1.603	2.028	1.916	2.522	1.834	1.921	2.4	2.159	2.546	2.291	1.702	1.729	1.814	1.757	1.927	2.768	1.853
	C3-OH	0.0701	0.0789	0.0656	0.0971	0.0866	0.0575	0.0651	0.0785	0.076	0.0892	0.0661	0.0667	0.0954	0.0806	0.098	0.0889	0.068	0.0703	0.0655	0.0659	0.0684	0.1038	0.0671	0.0672		0.558	0.628	0.522	0.773	0.689	0.458	0.518	0.625	0.605	0.71	0.526	0.531	0.76	0.642	0.78	0.708	0.541	0.56	0.521	0.525	0.545	0.826	0.534
	C3:1	0.0293	0.0275	0.0284	0.0354	0.033	0.0232	0.0247	0.0279	0.0269	0.0315	0.0239	0.0256	0.0341	0.0287	0.0367	0.0307	0.0266	0.0269	0.0218	0.0225	0.0217	0.0427	0.0303	0.0272		0.233	0.219	0.226	0.282	0.263	0.185	0.197	0.222	0.214	0.251	0.19	0.204	0.271	0.229	0.292	0.244	0.212	0.214	0.174	0.179	0.173	0.34	0.241
	C4	0.0837	0.0852	0.0778	0.112	0.1259	0.0747	0.0757	0.0886	0.0876	0.1007	0.0894	0.083	0.1076	0.0966	0.1277	0.1056	0.0755	0.0771	0.0842	0.0807	0.0843	0.1452	0.1025	0.09		0.666	0.678	0.619	0.892	1.002	0.595	0.603	0.705	0.697	0.802	0.712	0.661	0.857	0.769	1.017	0.841	0.601	0.614	0.67	0.643	0.671	1.156	0.816
	C4:1	0.052	0.0603	0.05	0.0766	0.0758	0.0523	0.055	0.0615	0.0612	0.0746	0.0543	0.054	0.0897	0.071	0.0857	0.0629	0.0625	0.0581	0.0631	0.0606	0.0591	0.0895	0.0607	0.0594		0.414	0.48	0.398	0.61	0.604	0.416	0.438	0.49	0.487	0.594	0.432	0.43	0.714	0.565	0.682	0.501	0.498	0.463	0.502	0.482	0.471	0.713	0.483
	C5	0.1561	0.1618	0.1423	0.2037	0.2183	0.1526	0.1424	0.1863	0.1639	0.1892	0.1615	0.1554	0.2087	0.1769	0.2188	0.1936	0.1455	0.1614	0.152	0.1376	0.158	0.232	0.1625	0.1621		1.243	1.288	1.133	1.622	1.738	1.215	1.134	1.483	1.305	1.506	1.286	1.237	1.662	1.408	1.742	1.541	1.158	1.285	1.21	1.096	1.258	1.847	1.294
	C5-DC (C6-OH)	0.082	0.0934	0.0832	0.1234	0.1162	0.0829	0.0779	0.1084	0.1001	0.109	0.0938	0.0916	0.1175	0.1059	0.139	0.1097	0.085	0.0816	0.0835	0.0808	0.0908	0.1229	0.0875	0.0918		0.653	0.744	0.662	0.982	0.925	0.66	0.62	0.863	0.797	0.868	0.747	0.729	0.936	0.843	1.107	0.873	0.677	0.65	0.665	0.643	0.723	0.979	0.697
	C5-M-DC	0.0869	0.0826	0.0831	0.1119	0.106	0.0797	0.0767	0.0972	0.0931	0.1121	0.0934	0.0883	0.1232	0.1081	0.1247	0.105	0.0751	0.0814	0.0842	0.0816	0.0863	0.1203	0.0919	0.093		0.692	0.658	0.662	0.891	0.844	0.635	0.611	0.774	0.741	0.893	0.744	0.703	0.981	0.861	0.993	0.836	0.598	0.648	0.67	0.65	0.687	0.958	0.732
	C5-OH (C3-DC-M)	0.1269	0.1351	0.1169	0.1688	0.1661	0.1197	0.109	0.1315	0.1395	0.1623	0.1393	0.1243	0.1721	0.1349	0.171	0.1531	0.1106	0.1151	0.1139	0.1098	0.127	0.1728	0.1226	0.1247		1.01	1.076	0.931	1.344	1.322	0.953	0.868	1.047	1.111	1.292	1.109	0.99	1.37	1.074	1.361	1.219	0.881	0.916	0.907	0.874	1.011	1.376	0.976
	C5:1	0.0447	0.0479	0.04	0.0607	0.0584	0.0432	0.0392	0.0483	0.0513	0.0605	0.0501	0.0488	0.0599	0.0484	0.0602	0.0586	0.0501	0.0417	0.0507	0.043	0.0517	0.065	0.0452	0.0499		0.356	0.381	0.318	0.483	0.465	0.344	0.312	0.385	0.408	0.482	0.399	0.389	0.477	0.385	0.479	0.467	0.399	0.332	0.404	0.342	0.412	0.518	0.36
	C5:1-DC	0.0839	0.08	0.0756	0.106	0.1097	0.075	0.075	0.0897	0.0884	0.099	0.0888	0.0954	0.1038	0.0959	0.1298	0.1063	0.074	0.0735	0.0795	0.0777	0.0851	0.1238	0.0846	0.0864		0.668	0.637	0.602	0.844	0.873	0.597	0.597	0.714	0.704	0.788	0.707	0.76	0.826	0.764	1.033	0.846	0.589	0.585	0.633	0.619	0.678	0.986	0.674
	C6 (C4:1-DC)	0.0745	0.0698	0.0598	0.086	0.0958	0.0709	0.0695	0.0764	0.0757	0.0937	0.0705	0.079	0.1017	0.0805	0.1192	0.086	0.0693	0.0715	0.0645	0.0647	0.0755	0.0996	0.0725	0.0676		0.593	0.556	0.476	0.685	0.763	0.564	0.553	0.608	0.603	0.746	0.561	0.629	0.81	0.641	0.949	0.685	0.552	0.569	0.514	0.515	0.601	0.793	0.577
	C6:1	0.0398	0.0435	0.0404	0.0563	0.0546	0.0369	0.0367	0.0474	0.0443	0.0497	0.0492	0.0422	0.0609	0.0448	0.0698	0.0541	0.0414	0.0395	0.0392	0.0417	0.0444	0.0668	0.0449	0.0414		0.317	0.346	0.322	0.448	0.435	0.294	0.292	0.377	0.353	0.396	0.392	0.336	0.485	0.357	0.556	0.431	0.33	0.314	0.312	0.332	0.354	0.532	0.357
	C7-DC	0.0641	0.0738	0.0754	0.0949	0.0895	0.0626	0.064	0.0728	0.0825	0.0819	0.0679	0.0675	0.1041	0.0871	0.1097	0.0849	0.0676	0.07	0.0622	0.0549	0.078	0.1069	0.0663	0.0702		0.51	0.588	0.6	0.756	0.713	0.498	0.51	0.58	0.657	0.652	0.541	0.537	0.829	0.693	0.873	0.676	0.538	0.557	0.495	0.437	0.621	0.851	0.528
	C8	0.1217	0.1069	0.119	0.1507	0.147	0.1011	0.1056	0.1234	0.1201	0.1286	0.1116	0.1196	0.1789	0.1259	0.1434	0.1401	0.1072	0.1087	0.1086	0.1172	0.125	0.1504	0.111	0.0986		0.969	0.851	0.947	1.2	1.17	0.805	0.841	0.982	0.956	1.024	0.889	0.952	1.424	1.002	1.142	1.115	0.854	0.865	0.865	0.933	0.995	1.197	0.884
	C9	0.0322	0.0349	0.0313	0.0451	0.0446	0.0329	0.0306	0.036	0.0373	0.0411	0.033	0.0309	0.0458	0.039	0.0521	0.0383	0.031	0.0344	0.0287	0.0316	0.0352	0.0468	0.0327	0.0357		0.256	0.278	0.249	0.359	0.355	0.262	0.244	0.287	0.297	0.327	0.263	0.246	0.365	0.311	0.415	0.305	0.247	0.274	0.229	0.252	0.28	0.373	0.26
	C10	0.082	0.0823	0.0813	0.0938	0.0925	0.0733	0.0704	0.0969	0.081	0.0969	0.0764	0.0757	0.1298	0.0825	0.1062	0.0896	0.0765	0.0805	0.0668	0.0711	0.0796	0.1031	0.0729	0.0745		0.653	0.655	0.647	0.747	0.736	0.584	0.561	0.771	0.645	0.771	0.608	0.603	1.033	0.657	0.846	0.713	0.609	0.641	0.532	0.566	0.634	0.821	0.58
	C10:1	0.0897	0.1078	0.1081	0.0818	0.0694	0.0984	0.0985	0.0863	0.0804	0.054	0.0925	0.0919	0.1124	0.0837	0.1096	0.0935	0.086	0.0945	0.05	0.0657	0.1096	0.1334	0.0654	0.1034		0.714	0.858	0.861	0.651	0.553	0.783	0.784	0.687	0.64	0.43	0.736	0.732	0.895	0.666	0.873	0.744	0.685	0.752	0.398	0.523	0.873	1.062	0.521
	C10:2	0.0292	0.0529	0.0449	0.0379	0.0248	0.0424	0.0247	0.0324	0.0437	0.0292	0.0451	0.031	0.0449	0.0369	0.0346	0.0327	0.0385	0.0398	0.0254	0.0298	0.0348	0.0422	0.0282	0.0354		0.232	0.421	0.357	0.302	0.197	0.338	0.197	0.258	0.348	0.232	0.359	0.247	0.357	0.294	0.275	0.26	0.307	0.317	0.202	0.237	0.277	0.336	0.225
	C12	0.0411	0.0452	0.0404	0.0482	0.0501	0.0428	0.0402	0.0488	0.0412	0.0444	0.0386	0.0427	0.0519	0.0422	0.0529	0.0451	0.0409	0.0483	0.0412	0.0383	0.0452	0.0545	0.0418	0.0447		0.327	0.36	0.322	0.384	0.399	0.341	0.32	0.389	0.328	0.354	0.307	0.34	0.413	0.336	0.421	0.359	0.326	0.385	0.328	0.305	0.36	0.434	0.333
	C12-DC	0.07	0.0739	0.0686	0.0707	0.0752	0.0652	0.0707	0.0725	0.07	0.075	0.0725	0.0675	0.076	0.0685	0.0702	0.0679	0.063	0.0658	0.0609	0.0649	0.0653	0.0732	0.0601	0.0713		0.557	0.588	0.546	0.563	0.599	0.519	0.563	0.577	0.557	0.597	0.577	0.537	0.605	0.545	0.559	0.541	0.502	0.524	0.485	0.517	0.52	0.583	0.479
	C12:1	0.0655	0.0741	0.079	0.0563	0.0529	0.0615	0.0707	0.0589	0.0566	0.0364	0.0672	0.0643	0.0861	0.0675	0.0852	0.0643	0.0594	0.0697	0.0392	0.049	0.0766	0.091	0.0455	0.0751		0.521	0.59	0.629	0.448	0.421	0.49	0.563	0.469	0.451	0.29	0.535	0.512	0.686	0.537	0.678	0.512	0.473	0.555	0.312	0.39	0.61	0.725	0.362
	C14	0.0215	0.0186	0.0199	0.022	0.0234	0.0191	0.0203	0.0179	0.0202	0.0201	0.0168	0.0174	0.0226	0.0219	0.0295	0.0214	0.0177	0.0252	0.0207	0.0192	0.02	0.0262	0.02	0.0197		0.171	0.148	0.158	0.175	0.186	0.152	0.162	0.143	0.161	0.16	0.134	0.139	0.18	0.174	0.235	0.17	0.141	0.201	0.165	0.153	0.159	0.209	0.159
	C14:1	0.0094	0.0088	0.009	0.0104	0.0123	0.0108	0.009	0.0121	0.0124	0.0113	0.0104	0.0095	0.0116	0.01	0.0198	0.0116	0.0092	0.0109	0.0089	0.0088	0.0104	0.0138	0.0108	0.0103		0.075	0.07	0.072	0.083	0.098	0.086	0.072	0.096	0.099	0.09	0.083	0.076	0.092	0.08	0.158	0.092	0.073	0.087	0.071	0.07	0.083	0.11	0.086
	C14:1-OH	0.0125	0.0123	0.0103	0.0116	0.0147	0.012	0.0103	0.0115	0.0105	0.0126	0.0124	0.0103	0.0168	0.0123	0.0186	0.0141	0.0114	0.0127	0.0114	0.0101	0.0136	0.0175	0.0121	0.0113		0.1	0.098	0.082	0.092	0.117	0.096	0.082	0.092	0.084	0.1	0.099	0.082	0.134	0.098	0.148	0.112	0.091	0.101	0.091	0.08	0.108	0.139	0.096
	C14:2	0.0115	0.0129	0.0094	0.0129	0.0127	0.011	0.0108	0.0123	0.0144	0.0118	0.0122	0.0098	0.0137	0.0125	0.0154	0.0104	0.0118	0.011	0.0108	0.0106	0.0093	0.0154	0.0115	0.0115		0.092	0.103	0.075	0.103	0.101	0.088	0.086	0.098	0.115	0.094	0.097	0.078	0.109	0.1	0.123	0.083	0.094	0.088	0.086	0.084	0.074	0.123	0.092
	C14:2-OH	0.01	0.0107	0.0088	0.0146	0.012	0.0104	0.0108	0.0106	0.0133	0.0127	0.009	0.0086	0.0155	0.0108	0.0171	0.0124	0.0096	0.0101	0.0103	0.0083	0.0092	0.0163	0.0104	0.0113		0.08	0.085	0.07	0.116	0.096	0.083	0.086	0.084	0.106	0.101	0.072	0.068	0.123	0.086	0.136	0.099	0.076	0.08	0.082	0.066	0.073	0.13	0.083
	C16	0.0126	0.013	0.0136	0.0174	0.0152	0.0148	0.0113	0.0152	0.0161	0.0159	0.0122	0.0105	0.0127	0.0165	0.0243	0.0165	0.0154	0.0243	0.0144	0.0125	0.0139	0.0163	0.0123	0.0136		0.1	0.104	0.108	0.139	0.121	0.118	0.09	0.121	0.128	0.127	0.097	0.084	0.101	0.131	0.193	0.131	0.123	0.193	0.115	0.1	0.111	0.13	0.098
	C16-OH	0.0117	0.0124	0.0138	0.0171	0.0145	0.0128	0.0115	0.0127	0.0152	0.0152	0.0135	0.0114	0.0183	0.012	0.0176	0.0153	0.012	0.0129	0.0114	0.0097	0.0118	0.0181	0.0115	0.0127		0.093	0.099	0.11	0.136	0.115	0.102	0.092	0.101	0.121	0.121	0.107	0.091	0.146	0.096	0.14	0.122	0.096	0.103	0.091	0.077	0.094	0.144	0.092
	C16:1	0.0207	0.0242	0.0177	0.0232	0.0222	0.0191	0.0187	0.0223	0.0272	0.0239	0.0208	0.0199	0.0291	0.0255	0.0338	0.0239	0.0193	0.0206	0.0191	0.0193	0.0213	0.0271	0.0217	0.0215		0.165	0.193	0.141	0.185	0.177	0.152	0.149	0.178	0.217	0.19	0.166	0.158	0.232	0.203	0.269	0.19	0.154	0.164	0.152	0.154	0.17	0.216	0.173
	C16:1-OH	0.0127	0.0147	0.0124	0.0149	0.0135	0.0123	0.0104	0.0142	0.0145	0.0134	0.0147	0.0108	0.0173	0.0124	0.0205	0.0128	0.0106	0.0114	0.0116	0.0119	0.0141	0.0159	0.0124	0.0118		0.101	0.117	0.099	0.119	0.107	0.098	0.083	0.113	0.115	0.107	0.117	0.086	0.138	0.099	0.163	0.102	0.084	0.091	0.092	0.095	0.112	0.127	0.099
	C16:2	0.0129	0.0137	0.012	0.0167	0.0168	0.0126	0.0127	0.014	0.0167	0.0181	0.0145	0.013	0.0159	0.0156	0.0265	0.0175	0.0137	0.0144	0.0144	0.01	0.0145	0.0198	0.0141	0.0135		0.103	0.109	0.096	0.133	0.134	0.1	0.101	0.111	0.133	0.144	0.115	0.104	0.127	0.124	0.211	0.139	0.109	0.115	0.115	0.08	0.115	0.158	0.112
	C16:2-OH	0.0144	0.0162	0.0121	0.0175	0.0161	0.012	0.012	0.0156	0.0167	0.0171	0.0127	0.0133	0.0157	0.0162	0.0223	0.0169	0.0143	0.0147	0.0136	0.0144	0.0145	0.0202	0.0141	0.0129		0.115	0.129	0.096	0.139	0.128	0.096	0.096	0.124	0.133	0.136	0.101	0.106	0.125	0.129	0.178	0.135	0.114	0.117	0.108	0.115	0.115	0.161	0.112
	C18	0.009	0.0095	0.0077	0.0093	0.0081	0.0099	0.0053	0.0073	0.0093	0.0109	0.0082	0.0071	0.0132	0.01	0.0141	0.0093	0.0075	0.0074	0.0074	0.0058	0.0073	0.0118	0.0091	0.009		0.072	0.076	0.061	0.074	0.064	0.079	0.042	0.058	0.074	0.087	0.065	0.057	0.105	0.08	0.112	0.074	0.06	0.059	0.059	0.046	0.058	0.094	0.072
	C18:1	0.0128	0.0136	0.0124	0.0161	0.0141	0.015	0.0117	0.0153	0.0168	0.0158	0.0145	0.0143	0.0152	0.0145	0.0189	0.0171	0.0136	0.0136	0.0137	0.0138	0.0118	0.0203	0.0125	0.0152		0.102	0.108	0.099	0.128	0.112	0.119	0.093	0.122	0.134	0.126	0.115	0.114	0.121	0.115	0.15	0.136	0.108	0.108	0.109	0.11	0.094	0.162	0.1
	C18:1-OH	0.0141	0.0147	0.0147	0.0179	0.0153	0.0146	0.0135	0.0145	0.0204	0.0169	0.0144	0.0145	0.0199	0.0181	0.0222	0.0173	0.0123	0.0132	0.0133	0.0137	0.0136	0.0208	0.0131	0.0175		0.112	0.117	0.117	0.143	0.122	0.116	0.107	0.115	0.162	0.135	0.115	0.115	0.158	0.144	0.177	0.138	0.098	0.105	0.106	0.109	0.108	0.166	0.104
	C18:2	0.0123	0.0138	0.0124	0.0147	0.0149	0.0128	0.0118	0.014	0.0156	0.0144	0.0121	0.0102	0.0145	0.0162	0.0213	0.0122	0.0123	0.012	0.0103	0.0104	0.011	0.0201	0.0116	0.013		0.098	0.11	0.099	0.117	0.119	0.102	0.094	0.111	0.124	0.115	0.096	0.081	0.115	0.129	0.17	0.097	0.098	0.096	0.082	0.083	0.088	0.16	0.092
Lysophosphatidylcholines	lysoPC a C14:0	3.67	3.56	3.6	3.59	3.53	3.72	3.67	3.5	3.68	3.5	3.69	3.72	3.71	3.6	3.22	3.7	3.63	3.55	3.57	3.62	3.57	3.73	3.72	3.67		29.22	28.344	28.662	28.583	28.105	29.618	29.22	27.866	29.299	27.866	29.379	29.618	29.538	28.662	25.637	29.459	28.901	28.264	28.424	28.822	28.424	29.697	29.618
	lysoPC a C16:0	0.5296	0.5149	0.5232	0.6401	0.5555	0.6331	0.6042	0.8213	0.5342	0.5077	0.443	0.4906	1.06	0.6003	0.4584	0.7116	0.4578	0.5183	0.5099	0.4412	0.5627	0.8933	1	1.01		4.217	4.1	4.166	5.096	4.423	5.041	4.811	6.539	4.253	4.042	3.527	3.906	8.439	4.779	3.65	5.666	3.645	4.127	4.06	3.513	4.48	7.112	7.962
	lysoPC a C16:1	0.2	0.1703	0.1669	0.3217	0.1914	0.2912	0.2489	0.3861	0.2136	0.2026	0.1899	0.1712	0.4788	0.2326	0.1852	0.2832	0.1738	0.212	0.1988	0.1495	0.215	0.3733	0.4575	0.4746		1.592	1.356	1.329	2.561	1.524	2.318	1.982	3.074	1.701	1.613	1.512	1.363	3.812	1.852	1.475	2.255	1.384	1.688	1.583	1.19	1.712	2.972	3.643
	lysoPC a C17:0	0.0201	0.0171	0.0226	0.0245	0.0168	0.0153	0.0211	0.0158	0.0172	0.0209	0.0127	0.0172	0.0314	0.0151	0.0145	0.0229	0.0152	0.011	0.0092	0.0125	0.0116	0.0191	0.0128	0.0251		0.16	0.136	0.18	0.195	0.134	0.122	0.168	0.126	0.137	0.166	0.101	0.137	0.25	0.12	0.115	0.182	0.121	0.088	0.073	0.1	0.092	0.152	0.102
	lysoPC a C18:0	0.1387	0.1355	0.1379	0.1283	0.1264	0.145	0.1354	0.1399	0.1197	0.1331	0.1196	0.1106	0.1549	0.1167	0.1054	0.1116	0.1089	0.1795	0.1121	0.1032	0.1146	0.1857	0.121	0.1259		1.104	1.079	1.098	1.021	1.006	1.154	1.078	1.114	0.953	1.06	0.952	0.881	1.233	0.929	0.839	0.889	0.867	1.429	0.893	0.822	0.912	1.479	0.963
	lysoPC a C18:1	0.4928	0.4522	0.4834	0.7239	0.5094	0.6807	0.5749	0.8211	0.4987	0.4734	0.3946	0.4567	1.15	0.6122	0.4101	0.6842	0.4065	0.4363	0.466	0.3457	0.5281	0.8523	1.1	1.04		3.924	3.6	3.849	5.764	4.056	5.42	4.577	6.537	3.971	3.769	3.142	3.636	9.156	4.874	3.265	5.447	3.236	3.474	3.71	2.752	4.205	6.786	8.758
	lysoPC a C18:2	0.0681	0.0654	0.0515	0.0979	0.0653	0.0758	0.0741	0.1026	0.0674	0.065	0.0619	0.059	0.1168	0.0688	0.0689	0.0864	0.0648	0.0667	0.0651	0.0491	0.0699	0.1184	0.1506	0.1303		0.542	0.521	0.41	0.779	0.52	0.604	0.59	0.817	0.537	0.518	0.493	0.47	0.93	0.548	0.549	0.688	0.516	0.531	0.518	0.391	0.557	0.943	1.199
	lysoPC a C20:3	0.2349	0.2438	0.2114	0.2855	0.1946	0.2484	0.2335	0.3229	0.2171	0.2253	0.2331	0.2282	0.4596	0.2348	0.1989	0.2513	0.1703	0.2205	0.2106	0.1757	0.2252	0.4101	0.3793	0.386		1.87	1.941	1.683	2.273	1.549	1.978	1.859	2.571	1.729	1.794	1.856	1.817	3.659	1.869	1.584	2.001	1.356	1.756	1.677	1.399	1.793	3.265	3.02
	lysoPC a C20:4	0.0299	0.0216	0.0179	0.0306	0.0318	0.0292	0.0286	0.038	0.0242	0.034	0.022	0.0303	0.0548	0.031	0.0199	0.0247	0.032	0.0242	0.0233	0.0234	0.0367	0.0582	0.0513	0.045		0.238	0.172	0.143	0.244	0.253	0.232	0.228	0.303	0.193	0.271	0.175	0.241	0.436	0.247	0.158	0.197	0.255	0.193	0.186	0.186	0.292	0.463	0.408
	lysoPC a C24:0	0.1715	0.1755	0.1661	0.1495	0.1323	0.1627	0.1632	0.1371	0.1634	0.1431	0.1221	0.1696	0.1941	0.1528	0.1569	0.1447	0.1464	0.1504	0.1408	0.1502	0.1228	0.1957	0.137	0.1707		1.365	1.397	1.322	1.19	1.053	1.295	1.299	1.092	1.301	1.139	0.972	1.35	1.545	1.217	1.249	1.152	1.166	1.197	1.121	1.196	0.978	1.558	1.091
	lysoPC a C26:0	0.0738	0.0892	0.0925	0.0678	0.074	0.08	0.0901	0.055	0.0583	0.0797	0.0779	0.0617	0.1447	0.0508	0.0718	0.0619	0.069	0.0755	0.0659	0.0552	0.0783	0.1229	0.0659	0.0715		0.588	0.71	0.736	0.54	0.589	0.637	0.717	0.438	0.464	0.635	0.62	0.491	1.152	0.404	0.572	0.493	0.549	0.601	0.525	0.439	0.623	0.979	0.525
	lysoPC a C26:1	0.0438	0.0632	0.0437	0.035	0.0309	0.0334	0.051	0.028	0.0235	0.0387	0.0305	0.0369	0.1186	0.0255	0.0398	0.0273	0.0198	0.0374	0.0212	0.0198	0.0394	0.084	0.0505	0.0526		0.349	0.503	0.348	0.279	0.246	0.266	0.406	0.223	0.187	0.308	0.243	0.294	0.944	0.203	0.317	0.217	0.158	0.298	0.169	0.158	0.314	0.669	0.402
	lysoPC a C28:0	0.8059	0.8133	0.787	0.5815	0.7379	0.7889	0.735	0.6963	0.7306	0.7607	0.6033	0.5658	1.08	0.6286	0.5807	0.7367	0.6711	0.6387	0.6536	0.6576	0.7454	0.9145	0.6019	0.6524		6.416	6.475	6.266	4.63	5.875	6.281	5.852	5.544	5.817	6.057	4.803	4.505	8.599	5.005	4.623	5.865	5.343	5.085	5.204	5.236	5.935	7.281	4.792
	lysoPC a C28:1	0.1993	0.2231	0.2285	0.1634	0.2144	0.1953	0.2027	0.178	0.1761	0.1972	0.1662	0.1597	0.3342	0.1782	0.1477	0.1932	0.1769	0.1636	0.1563	0.1575	0.1855	0.2406	0.2091	0.1653		1.587	1.776	1.819	1.301	1.707	1.555	1.614	1.417	1.402	1.57	1.323	1.271	2.661	1.419	1.176	1.538	1.408	1.303	1.244	1.254	1.477	1.916	1.665
Phosphatidylcholines	PC aa C24:0	0.0137	0.0152	0.0176	0.0153	0.0156	0.0211	0.0167	0.0084	0.0115	0.0118	0.0109	0.0176	0.0223	0.015	0.0173	0.014	0.0142	0.0342	0.0145	0.0161	0.0152	0.0198	0.0151	0.0157		0.109	0.121	0.14	0.122	0.124	0.168	0.133	0.067	0.092	0.094	0.087	0.14	0.178	0.119	0.138	0.111	0.113	0.272	0.115	0.128	0.121	0.158	0.12
	PC aa C26:0	0.2812	0.272	0.2796	0.2694	0.2714	0.2801	0.2844	0.2811	0.2709	0.2819	0.2697	0.2879	0.288	0.2735	0.2654	0.2678	0.2701	0.2904	0.2804	0.2639	0.2959	0.3105	0.2952	0.2897		2.239	2.166	2.226	2.145	2.161	2.23	2.264	2.238	2.157	2.244	2.147	2.292	2.293	2.178	2.113	2.132	2.15	2.312	2.232	2.101	2.356	2.472	2.35
	PC aa C28:1	0.3546	0.3501	0.3305	0.2632	0.2965	0.3456	0.2968	0.3052	0.3114	0.292	0.2748	0.2684	0.408	0.2708	0.3439	0.285	0.293	0.2849	0.2998	0.2569	0.325	0.4213	0.2988	0.3003		2.823	2.787	2.631	2.096	2.361	2.752	2.363	2.43	2.479	2.325	2.188	2.137	3.248	2.156	2.738	2.269	2.333	2.268	2.387	2.045	2.588	3.354	2.379
	PC aa C30:0	8.48	8.38	7.72	5.93	7.15	8.85	7.88	8.06	8.58	8.62	7.42	7.1	11.5	7.74	9.38	8.25	8.15	7.81	8.4	7.46	8.8	10	7.29	8		67.516	66.72	61.465	47.213	56.927	70.462	62.739	64.172	68.312	68.631	59.076	56.529	91.561	61.624	74.682	65.685	64.889	62.182	66.879	59.395	70.064	79.618	58.041
	PC aa C30:2	0.2479	0.2599	0.2823	0.2248	0.25	0.2331	0.2145	0.2238	0.2112	0.1924	0.1861	0.1864	0.2931	0.2067	0.2208	0.2069	0.2209	0.1946	0.2174	0.22	0.2585	0.3474	0.2205	0.242		1.974	2.069	2.248	1.79	1.99	1.856	1.708	1.782	1.682	1.532	1.482	1.484	2.334	1.646	1.758	1.647	1.759	1.549	1.731	1.752	2.058	2.766	1.756
	PC aa C32:0	11.8	10.7	9.94	7.52	9.08	13.2	10.1	10.7	13	12.9	11.2	11.8	17.1	10.5	16.5	12.2	12.6	11.9	13.2	10.9	13.3	14.8	10.2	11.8		93.949	85.191	79.14	59.873	72.293	105.096	80.414	85.191	103.503	102.707	89.172	93.949	136.146	83.599	131.369	97.134	100.318	94.745	105.096	86.783	105.892	117.834	81.21
	PC aa C32:1	48.8	51	50.2	39.5	45.6	46.7	42.7	42.8	41.7	42.6	36.6	34.6	56.4	39.7	43.9	40.4	40	36.5	39.9	37.5	45.3	53.2	37.6	39.5		388.535	406.051	399.682	314.49	363.057	371.815	339.968	340.764	332.006	339.172	291.401	275.478	449.045	316.083	349.522	321.656	318.471	290.605	317.675	298.567	360.669	423.567	299.363
	PC aa C32:2	10.3	10.7	10.8	8.39	9.75	9.57	8.69	8.72	8.45	8.55	7.41	7.18	11.6	8.05	8.69	8.12	8.16	7.29	8.24	7.91	9.4	11.3	8.11	8.45		82.006	85.191	85.987	66.799	77.627	76.194	69.188	69.427	67.277	68.073	58.997	57.166	92.357	64.092	69.188	64.65	64.968	58.041	65.605	62.978	74.841	89.968	64.57
	PC aa C32:3	0.7494	0.7977	0.8128	0.6271	0.6733	0.7094	0.6224	0.6313	0.6211	0.6374	0.5392	0.5386	0.8606	0.5757	0.6755	0.6011	0.5851	0.5418	0.6128	0.5755	0.697	0.8771	0.6328	0.6796		5.967	6.351	6.471	4.993	5.361	5.648	4.955	5.026	4.945	5.075	4.293	4.288	6.852	4.584	5.378	4.786	4.658	4.314	4.879	4.582	5.549	6.983	5.038
	PC aa C34:1	95.3	99.3	94.7	75.2	85.9	94.9	87.1	90.5	87.8	88	77.9	73.2	117	80.8	95.2	85.5	84.2	78.8	83.1	77.4	93.3	104	73.5	78.4		758.758	790.605	753.981	598.726	683.917	755.573	693.471	720.541	699.045	700.637	620.223	582.803	931.529	643.312	757.962	680.732	670.382	627.389	661.624	616.242	742.834	828.025	585.191
	PC aa C34:2	49.1	51.7	50.9	40.3	46.6	46.3	42.2	43.2	41.5	41.5	36.5	34.6	56.3	39.2	43.1	39.4	40	36.9	39.4	37.9	44.4	52.8	37.6	38.9		390.924	411.624	405.255	320.86	371.019	368.631	335.987	343.949	330.414	330.414	290.605	275.478	448.248	312.102	343.153	313.694	318.471	293.79	313.694	301.752	353.503	420.382	299.363
	PC aa C34:3	7.04	7.25	7.46	5.72	6.55	6.61	5.94	6.01	5.72	5.73	5.06	4.81	8.02	5.53	5.85	5.47	5.6	5.08	5.54	5.46	6.33	7.93	5.58	5.83		56.051	57.723	59.395	45.541	52.15	52.627	47.293	47.85	45.541	45.621	40.287	38.296	63.854	44.029	46.576	43.551	44.586	40.446	44.108	43.471	50.398	63.137	44.427
	PC aa C34:4	0.6779	0.6778	0.7377	0.5597	0.6391	0.6302	0.5806	0.5939	0.5338	0.5667	0.5025	0.4719	0.7462	0.5431	0.6014	0.5318	0.5503	0.4744	0.5255	0.5292	0.6331	0.8029	0.5899	0.6167		5.397	5.396	5.873	4.456	5.088	5.018	4.623	4.729	4.25	4.512	4.001	3.757	5.941	4.324	4.788	4.234	4.381	3.777	4.184	4.213	5.041	6.393	4.697
	PC aa C36:0	0.3215	0.2578	0.3446	0.2738	0.2891	0.317	0.2575	0.3214	0.2662	0.3323	0.2786	0.2358	0.4061	0.2555	0.2927	0.2861	0.2553	0.2776	0.2822	0.2632	0.2757	0.3319	0.2902	0.2669		2.56	2.053	2.744	2.18	2.302	2.524	2.05	2.559	2.119	2.646	2.218	1.877	3.233	2.034	2.33	2.278	2.033	2.21	2.247	2.096	2.195	2.643	2.311
	PC aa C36:1	8.34	8.67	7.51	5.32	6.33	9.13	7.82	7.86	8.55	8.23	7.16	6.39	11.1	7.07	9.34	7.58	7.79	7.41	7.7	6.88	7.97	8.52	5.73	6.31		66.401	69.029	59.793	42.357	50.398	72.691	62.261	62.58	68.073	65.525	57.006	50.876	88.376	56.29	74.363	60.35	62.022	58.997	61.306	54.777	63.455	67.834	45.621
	PC aa C36:2	57	58.6	57.2	45.2	50.9	52.8	48.2	49.6	48.1	48.5	41.5	38.7	65.3	45.3	49.9	45.2	45.7	42.2	45.4	42	50.3	56.8	40.3	40.8		453.822	466.561	455.414	359.873	405.255	420.382	383.758	394.904	382.962	386.146	330.414	308.121	519.904	360.669	397.293	359.873	363.854	335.987	361.465	334.395	400.478	452.229	320.86
	PC aa C36:3	25.7	26.5	26.4	20.4	23.5	23.8	21.8	22.2	20.8	21.5	18.7	17.5	29	20.2	21.8	20.2	20.3	18.8	20.3	19	22.9	26.2	18.9	19.2		204.618	210.987	210.191	162.42	187.102	189.49	173.567	176.752	165.605	171.178	148.885	139.331	230.892	160.828	173.567	160.828	161.624	149.682	161.624	151.274	182.325	208.599	150.478
	PC aa C36:4	6.98	7.25	7.28	5.63	6.65	6.47	5.88	5.82	5.72	5.76	4.95	4.79	7.86	5.44	5.79	5.35	5.58	5.13	5.48	5.18	6.14	7.61	5.41	5.6		55.573	57.723	57.962	44.825	52.946	51.513	46.815	46.338	45.541	45.86	39.411	38.137	62.58	43.312	46.099	42.596	44.427	40.844	43.631	41.242	48.885	60.589	43.073
	PC aa C36:5	0.7233	0.7756	0.7285	0.5844	0.6743	0.6499	0.5947	0.6001	0.5597	0.5508	0.5416	0.4974	0.8042	0.5521	0.5801	0.5265	0.5804	0.5121	0.5749	0.5529	0.656	0.7981	0.6142	0.6104		5.759	6.175	5.8	4.653	5.369	5.174	4.735	4.778	4.456	4.385	4.312	3.96	6.403	4.396	4.619	4.192	4.621	4.077	4.577	4.402	5.223	6.354	4.89
	PC aa C36:6	0.0941	0.119	0.1332	0.0895	0.1027	0.0958	0.1033	0.0919	0.0863	0.0931	0.0732	0.0735	0.1372	0.0902	0.0953	0.0813	0.0816	0.0802	0.0815	0.0828	0.099	0.1364	0.0934	0.0827		0.749	0.947	1.061	0.713	0.818	0.763	0.822	0.732	0.687	0.741	0.583	0.585	1.092	0.718	0.759	0.647	0.65	0.639	0.649	0.659	0.788	1.086	0.744
	PC aa C38:0	0.102	0.0983	0.0868	0.0644	0.0775	0.1001	0.0815	0.0794	0.0796	0.0867	0.0816	0.0745	0.1496	0.0809	0.0982	0.069	0.0828	0.0742	0.0755	0.071	0.0823	0.0855	0.0589	0.0773		0.812	0.783	0.691	0.513	0.617	0.797	0.649	0.632	0.634	0.69	0.65	0.593	1.191	0.644	0.782	0.549	0.659	0.591	0.601	0.565	0.655	0.681	0.469
	PC aa C38:1	0	0	0	0	0	0	0	0	0	0	0	0	0	0	0	0	0	0	0	0	0	0	0	0		0	0	0	0	0	0	0	0	0	0	0	0	0	0	0	0	0	0	0	0	0	0	0
	PC aa C38:3	16.4	16.8	16.5	12.6	14.4	15.5	14.5	14.6	14.2	14.3	11.9	11	19.2	13.1	14.8	12.9	13.2	12.4	13.1	12.2	14.5	16.2	11.5	12.1		130.573	133.758	131.369	100.318	114.65	123.408	115.446	116.242	113.057	113.854	94.745	87.58	152.866	104.299	117.834	102.707	105.096	98.726	104.299	97.134	115.446	128.981	91.561
	PC aa C38:4	20.2	21.1	20.9	16.2	18.4	18.6	17	17.5	16.6	16.7	14.5	13.6	23.1	15.9	17.1	15.9	15.8	14.7	15.6	14.9	17.6	20.4	14.7	14.9		160.828	167.994	166.401	128.981	146.497	148.089	135.35	139.331	132.166	132.962	115.446	108.28	183.917	126.592	136.146	126.592	125.796	117.038	124.204	118.631	140.127	162.42	117.038
	PC aa C38:5	3.6	3.73	3.81	3.04	3.48	3.42	3.04	3.1	3.03	2.98	2.65	2.43	4.2	2.87	3.03	2.82	2.83	2.56	2.82	2.75	3.23	3.85	2.72	2.82		28.662	29.697	30.334	24.204	27.707	27.229	24.204	24.682	24.124	23.726	21.099	19.347	33.439	22.85	24.124	22.452	22.532	20.382	22.452	21.895	25.717	30.653	21.656
	PC aa C38:6	0.4539	0.4923	0.4674	0.3811	0.41	0.4543	0.3927	0.393	0.352	0.4136	0.3196	0.3172	0.5442	0.3691	0.3824	0.34	0.3816	0.3518	0.363	0.3561	0.4233	0.5073	0.3479	0.3635		3.614	3.92	3.721	3.034	3.264	3.617	3.127	3.129	2.803	3.293	2.545	2.525	4.333	2.939	3.045	2.707	3.038	2.801	2.89	2.835	3.37	4.039	2.77
	PC aa C40:1	0.132	0.1242	0.1296	0.1246	0.129	0.13	0.143	0.1348	0.1283	0.1275	0.1152	0.1188	0.1467	0.1311	0.1358	0.1327	0.1272	0.1397	0.1137	0.1319	0.1242	0.1324	0.1221	0.1248		1.051	0.989	1.032	0.992	1.027	1.035	1.139	1.073	1.021	1.015	0.917	0.946	1.168	1.044	1.081	1.057	1.013	1.112	0.905	1.05	0.989	1.054	0.972
	PC aa C40:2	0.5241	0.5936	0.4965	0.3191	0.3966	0.5665	0.485	0.5048	0.5338	0.5308	0.4467	0.3726	0.6865	0.4575	0.574	0.464	0.4685	0.4695	0.49	0.403	0.4765	0.4751	0.3138	0.4046		4.173	4.726	3.953	2.541	3.158	4.51	3.861	4.019	4.25	4.226	3.557	2.967	5.466	3.643	4.57	3.694	3.73	3.738	3.901	3.209	3.794	3.783	2.498
	PC aa C40:3	1.77	1.86	1.71	1.21	1.45	1.8	1.52	1.61	1.63	1.66	1.37	1.23	2.21	1.42	1.6	1.43	1.49	1.39	1.51	1.32	1.57	1.67	1.14	1.25		14.092	14.809	13.615	9.634	11.545	14.331	12.102	12.818	12.978	13.217	10.908	9.793	17.596	11.306	12.739	11.385	11.863	11.067	12.022	10.51	12.5	13.296	9.076
	PC aa C40:4	8.71	9.11	8.93	6.81	7.62	8.18	7.42	7.59	7.41	7.32	6.3	5.65	10.1	6.79	7.45	6.82	6.97	6.46	6.86	6.41	7.46	8.59	6.11	6.24		69.347	72.532	71.099	54.22	60.669	65.127	59.076	60.43	58.997	58.28	50.159	44.984	80.414	54.061	59.315	54.299	55.494	51.433	54.618	51.035	59.395	68.392	48.646
	PC aa C40:5	3.74	3.88	3.84	2.97	3.38	3.52	3.21	3.26	3.05	3.13	2.69	2.52	4.35	2.95	3.12	2.89	2.9	2.76	2.92	2.74	3.24	3.76	2.62	2.72		29.777	30.892	30.573	23.646	26.911	28.025	25.557	25.955	24.283	24.92	21.417	20.064	34.634	23.487	24.841	23.01	23.089	21.975	23.248	21.815	25.796	29.936	20.86
	PC aa C40:6	1.92	1.93	1.96	1.56	1.78	1.77	1.56	1.62	1.57	1.56	1.34	1.32	2.17	1.48	1.56	1.43	1.5	1.36	1.5	1.41	1.66	1.84	1.43	1.43		15.287	15.366	15.605	12.42	14.172	14.092	12.42	12.898	12.5	12.42	10.669	10.51	17.277	11.783	12.42	11.385	11.943	10.828	11.943	11.226	13.217	14.65	11.385
	PC aa C42:0	0.0252	0.03	0.0263	0.0212	0.0233	0.0237	0.0213	0.0227	0.0215	0.0162	0.0239	0.0166	0.0287	0.0211	0.0256	0.02	0.0254	0.0271	0.0204	0.0221	0.0198	0.0246	0.0206	0.0209		0.201	0.239	0.209	0.169	0.186	0.189	0.17	0.181	0.171	0.129	0.19	0.132	0.229	0.168	0.204	0.159	0.202	0.216	0.162	0.176	0.158	0.196	0.164
	PC aa C42:1	0.011	0.0124	0.0061	0.0136	0.0153	0.0128	0.0153	0.014	0.0088	0.0121	0.0102	0.0162	0.0193	0.0126	0.0117	0.0095	0.0202	0.0121	0.0063	0.0057	0.0069	0.0177	0.0089	0.0093		0.088	0.099	0.049	0.108	0.122	0.102	0.122	0.111	0.07	0.096	0.081	0.129	0.154	0.1	0.093	0.076	0.161	0.096	0.05	0.045	0.055	0.141	0.071
	PC aa C42:2	0.1207	0.1238	0.1098	0.0852	0.0959	0.12	0.0971	0.1066	0.1099	0.117	0.087	0.0966	0.1522	0.0966	0.1364	0.1042	0.0957	0.0959	0.1054	0.1025	0.1077	0.1021	0.0835	0.0883		0.961	0.986	0.874	0.678	0.764	0.955	0.773	0.849	0.875	0.932	0.693	0.769	1.212	0.769	1.086	0.83	0.762	0.764	0.839	0.816	0.857	0.813	0.665
	PC aa C42:4	0.6504	0.7106	0.6675	0.4975	0.5192	0.6908	0.6066	0.6285	0.6433	0.5894	0.4537	0.4425	0.8162	0.5421	0.5923	0.538	0.5252	0.5354	0.5688	0.4737	0.5804	0.6428	0.437	0.4622		5.178	5.658	5.314	3.961	4.134	5.5	4.83	5.004	5.122	4.693	3.612	3.523	6.498	4.316	4.716	4.283	4.182	4.263	4.529	3.771	4.621	5.118	3.479
	PC aa C42:5	1.15	1.19	1.14	0.8597	0.9786	1.06	0.9863	0.992	0.9535	0.9473	0.8028	0.6977	1.3	0.8921	0.9282	0.8667	0.9137	0.83	0.8747	0.8249	0.9389	1.09	0.7642	0.7893		9.156	9.475	9.076	6.845	7.791	8.439	7.853	7.898	7.592	7.542	6.392	5.555	10.35	7.103	7.39	6.9	7.275	6.608	6.964	6.568	7.475	8.678	6.084
	PC aa C42:6	1.82	1.9	1.91	1.46	1.69	1.74	1.6	1.62	1.56	1.58	1.36	1.26	2.14	1.51	1.56	1.43	1.45	1.34	1.45	1.32	1.65	1.86	1.26	1.31		14.49	15.127	15.207	11.624	13.455	13.854	12.739	12.898	12.42	12.58	10.828	10.032	17.038	12.022	12.42	11.385	11.545	10.669	11.545	10.51	13.137	14.809	10.032
	PC ae C30:0	0.9094	0.9323	0.8279	0.5988	0.75	0.9956	0.8286	0.8724	0.9844	0.9744	0.8089	0.7718	1.27	0.8112	1.06	0.8908	0.9094	0.8616	0.9175	0.7773	0.9717	1.07	0.7803	0.8749		7.24	7.423	6.592	4.768	5.971	7.927	6.597	6.946	7.838	7.758	6.44	6.145	10.111	6.459	8.439	7.092	7.24	6.86	7.305	6.189	7.736	8.519	6.213
	PC ae C30:1	0.3241	0.3495	0.323	0.2318	0.2974	0.3436	0.2941	0.3034	0.3115	0.3069	0.2745	0.2549	0.426	0.2704	0.3349	0.2973	0.2932	0.2867	0.3273	0.2818	0.3393	0.371	0.2639	0.2907		2.58	2.783	2.572	1.846	2.368	2.736	2.342	2.416	2.48	2.443	2.186	2.029	3.392	2.153	2.666	2.367	2.334	2.283	2.606	2.244	2.701	2.954	2.101
	PC ae C30:2	0.0989	0.1061	0.1011	0.0973	0.099	0.1013	0.0998	0.0918	0.0969	0.1054	0.0982	0.0857	0.1297	0.0901	0.1065	0.0947	0.0937	0.0947	0.0924	0.0932	0.0862	0.1094	0.0831	0.1002		0.787	0.845	0.805	0.775	0.788	0.807	0.795	0.731	0.771	0.839	0.782	0.682	1.033	0.717	0.848	0.754	0.746	0.754	0.736	0.742	0.686	0.871	0.662
	PC ae C32:1	7.77	7.95	7.66	5.89	6.87	7.56	6.61	6.83	6.76	6.73	5.7	5.43	9.23	6.15	7.07	6.5	6.36	5.94	6.43	5.85	7.02	8	5.62	5.96		61.863	63.296	60.987	46.895	54.697	60.191	52.627	54.379	53.822	53.583	45.382	43.232	73.487	48.965	56.29	51.752	50.637	47.293	51.194	46.576	55.892	63.694	44.745
	PC ae C32:2	1.45	1.5	1.41	1.11	1.3	1.34	1.2	1.22	1.22	1.22	1.03	0.987	1.65	1.12	1.23	1.16	1.14	1.05	1.15	1.05	1.29	1.51	1.08	1.15		11.545	11.943	11.226	8.838	10.35	10.669	9.554	9.713	9.713	9.713	8.201	7.858	13.137	8.917	9.793	9.236	9.076	8.36	9.156	8.36	10.271	12.022	8.599
	PC ae C34:0	0.762	0.7329	0.7194	0.4341	0.5387	0.8055	0.6219	0.652	0.7361	0.7219	0.6218	0.5466	1.08	0.6762	0.9474	0.6619	0.7591	0.7	0.6854	0.6333	0.7576	0.7513	0.5214	0.5527		6.067	5.835	5.728	3.456	4.289	6.413	4.951	5.191	5.861	5.748	4.951	4.352	8.599	5.384	7.543	5.27	6.044	5.573	5.457	5.042	6.032	5.982	4.151
	PC ae C34:1	20.2	21.2	18.7	14.3	16.6	20.8	18.4	18.5	19.3	19	16.2	14.8	25.7	16.7	19.7	17.7	18	16.6	17.8	15.8	19	20.8	14.6	15.9		160.828	168.79	148.885	113.854	132.166	165.605	146.497	147.293	153.662	151.274	128.981	117.834	204.618	132.962	156.847	140.924	143.312	132.166	141.72	125.796	151.274	165.605	116.242
	PC ae C34:2	5.92	6.09	5.85	4.61	5.13	5.68	5.17	5.19	5.07	5.13	4.36	4.05	6.92	4.62	5.13	4.67	4.71	4.38	4.74	4.4	5.15	5.96	4.27	4.41		47.134	48.487	46.576	36.704	40.844	45.223	41.162	41.322	40.366	40.844	34.713	32.245	55.096	36.783	40.844	37.182	37.5	34.873	37.739	35.032	41.003	47.452	33.997
	PC ae C34:3	1.05	1.09	1.11	0.8546	0.9653	0.9783	0.8982	0.9521	0.9073	0.907	0.7679	0.698	1.21	0.865	0.8733	0.8657	0.8646	0.7582	0.8453	0.8094	0.9219	1.11	0.7561	0.8241		8.36	8.678	8.838	6.804	7.686	7.789	7.151	7.58	7.224	7.221	6.114	5.557	9.634	6.887	6.953	6.893	6.884	6.037	6.73	6.444	7.34	8.838	6.02
	PC ae C36:0	0.3335	0.3713	0.3607	0.2704	0.3317	0.3451	0.2809	0.2974	0.2983	0.3172	0.2725	0.2813	0.4167	0.2759	0.3288	0.2987	0.2857	0.2603	0.2888	0.2814	0.3353	0.3894	0.2516	0.3061		2.655	2.956	2.872	2.153	2.641	2.748	2.236	2.368	2.375	2.525	2.17	2.24	3.318	2.197	2.618	2.378	2.275	2.072	2.299	2.24	2.67	3.1	2.003
	PC ae C36:1	1.98	2.09	1.81	1.38	1.56	2.22	1.95	1.92	2.1	2.12	1.77	1.57	2.96	1.69	2.3	1.81	1.91	1.87	1.93	1.62	1.92	2.13	1.45	1.68		15.764	16.64	14.411	10.987	12.42	17.675	15.525	15.287	16.72	16.879	14.092	12.5	23.567	13.455	18.312	14.411	15.207	14.889	15.366	12.898	15.287	16.959	11.545
	PC ae C36:2	5.04	5.29	4.99	3.62	4.33	4.96	4.35	4.48	4.48	4.48	3.8	3.33	6.05	4.04	4.5	4.05	4.15	3.83	4.22	3.71	4.37	4.99	3.51	3.77		40.127	42.118	39.729	28.822	34.475	39.49	34.634	35.669	35.669	35.669	30.255	26.513	48.169	32.166	35.828	32.245	33.041	30.494	33.599	29.538	34.793	39.729	27.946
	PC ae C36:3	8.87	9.17	8.9	6.59	7.84	8.6	7.6	7.78	7.65	7.76	6.48	5.89	10.4	7.08	7.69	7.03	7.21	6.69	7.16	6.46	7.79	8.79	6.31	6.51		70.621	73.01	70.86	52.468	62.42	68.471	60.51	61.943	60.908	61.783	51.592	46.895	82.803	56.369	61.226	55.971	57.404	53.264	57.006	51.433	62.022	69.984	50.239
	PC ae C36:4	2.85	2.89	2.8	2.22	2.53	2.69	2.42	2.43	2.41	2.39	2.11	1.88	3.17	2.21	2.43	2.21	2.23	2.11	2.18	2.08	2.43	2.78	2	2.02		22.691	23.01	22.293	17.675	20.143	21.417	19.268	19.347	19.188	19.029	16.799	14.968	25.239	17.596	19.347	17.596	17.755	16.799	17.357	16.561	19.347	22.134	15.924
	PC ae C36:5	0.5153	0.5277	0.5098	0.4109	0.4718	0.5006	0.4413	0.4324	0.4317	0.4435	0.3648	0.342	0.5968	0.4035	0.4407	0.4248	0.395	0.3893	0.4176	0.3821	0.4589	0.5256	0.3605	0.3587		4.103	4.201	4.059	3.271	3.756	3.986	3.514	3.443	3.437	3.531	2.904	2.723	4.752	3.213	3.509	3.382	3.145	3.1	3.325	3.042	3.654	4.185	2.87
	PC ae C38:0	0.0972	0.1035	0.1131	0.086	0.1037	0.0998	0.0917	0.0931	0.0923	0.0915	0.0838	0.0784	0.1275	0.0854	0.0913	0.0846	0.0876	0.0893	0.0826	0.0808	0.0937	0.1114	0.0822	0.0902		0.774	0.824	0.9	0.685	0.826	0.795	0.73	0.741	0.735	0.729	0.667	0.624	1.015	0.68	0.727	0.674	0.697	0.711	0.658	0.643	0.746	0.887	0.654
	PC ae C38:1	0.3692	0.4096	0.3392	0.2601	0.2656	0.4232	0.3379	0.3399	0.3948	0.4033	0.3383	0.3081	0.5407	0.3031	0.4759	0.3398	0.3592	0.344	0.3897	0.2972	0.3872	0.3749	0.2354	0.3119		2.939	3.261	2.701	2.071	2.115	3.369	2.69	2.706	3.143	3.211	2.693	2.453	4.305	2.413	3.789	2.705	2.86	2.739	3.103	2.366	3.083	2.985	1.874
	PC ae C38:2	1.77	1.89	1.74	1.2	1.37	1.84	1.63	1.63	1.79	1.68	1.47	1.27	2.5	1.45	1.78	1.51	1.6	1.46	1.57	1.39	1.66	1.73	1.24	1.38		14.092	15.048	13.854	9.554	10.908	14.65	12.978	12.978	14.252	13.376	11.704	10.111	19.904	11.545	14.172	12.022	12.739	11.624	12.5	11.067	13.217	13.774	9.873
	PC ae C38:3	8.59	9.13	8.1	5.97	7.08	8.66	7.55	7.74	7.61	7.62	6.45	5.75	10.3	6.85	7.93	6.88	7.04	6.63	7.01	6.28	7.57	8.27	5.58	6.17		68.392	72.691	64.49	47.532	56.369	68.949	60.111	61.624	60.589	60.669	51.354	45.78	82.006	54.538	63.137	54.777	56.051	52.787	55.812	50	60.271	65.844	44.427
	PC ae C38:4	8.37	8.7	8.49	6.44	7.33	8.12	7.3	7.36	7.35	7.22	6.07	5.53	9.84	6.68	7.15	6.56	6.7	6.24	6.78	6.15	7.36	8.39	5.87	6.15		66.64	69.268	67.596	51.274	58.36	64.65	58.121	58.599	58.519	57.484	48.328	44.029	78.344	53.185	56.927	52.229	53.344	49.682	53.981	48.965	58.599	66.799	46.736
	PC ae C38:5	3.41	3.5	3.4	2.64	3.07	3.13	2.83	2.89	2.81	2.81	2.42	2.22	3.71	2.69	2.83	2.65	2.64	2.5	2.67	2.5	2.93	3.29	2.39	2.41		27.15	27.866	27.07	21.019	24.443	24.92	22.532	23.01	22.373	22.373	19.268	17.675	29.538	21.417	22.532	21.099	21.019	19.904	21.258	19.904	23.328	26.194	19.029
	PC ae C38:6	0.4999	0.5417	0.516	0.3911	0.4335	0.4678	0.4344	0.4205	0.4211	0.4001	0.3569	0.3235	0.5817	0.3922	0.4303	0.4053	0.4084	0.3513	0.3734	0.3781	0.4367	0.4741	0.3124	0.3932		3.98	4.313	4.108	3.114	3.451	3.725	3.459	3.348	3.353	3.186	2.842	2.576	4.631	3.123	3.426	3.227	3.252	2.797	2.973	3.01	3.477	3.775	2.487
	PC ae C40:1	0.0644	0.0676	0.0711	0.06	0.0573	0.0635	0.0436	0.0462	0.0633	0.0562	0.0487	0.0475	0.0967	0.0524	0.0651	0.051	0.0531	0.0515	0.0661	0.0581	0.0689	0.0672	0.0506	0.05		0.513	0.538	0.566	0.478	0.456	0.506	0.347	0.368	0.504	0.447	0.388	0.378	0.77	0.417	0.518	0.406	0.423	0.41	0.526	0.463	0.549	0.535	0.403
	PC ae C40:2	0.3128	0.3253	0.2817	0.1942	0.2421	0.3263	0.2867	0.2905	0.322	0.3241	0.2478	0.2451	0.4389	0.2264	0.3465	0.2791	0.2783	0.2811	0.299	0.2335	0.2916	0.286	0.1824	0.2306		2.49	2.59	2.243	1.546	1.928	2.598	2.283	2.313	2.564	2.58	1.973	1.951	3.494	1.803	2.759	2.222	2.216	2.238	2.381	1.859	2.322	2.277	1.452
	PC ae C40:3	1.08	1.21	1.03	0.7989	0.8462	1.24	1.05	1.07	1.17	1.17	0.9373	0.7896	1.53	0.9759	1.17	0.9745	0.9861	0.981	1	0.8607	0.9787	1.04	0.7253	0.8491		8.599	9.634	8.201	6.361	6.737	9.873	8.36	8.519	9.315	9.315	7.463	6.287	12.182	7.77	9.315	7.759	7.851	7.811	7.962	6.853	7.792	8.28	5.775
	PC ae C40:4	3.53	3.75	3.43	2.64	2.98	3.46	3.1	3.14	3.19	3.13	2.58	2.29	4.22	2.82	3.15	2.78	2.92	2.68	2.85	2.58	3.11	3.38	2.35	2.47		28.105	29.857	27.309	21.019	23.726	27.548	24.682	25	25.398	24.92	20.541	18.232	33.599	22.452	25.08	22.134	23.248	21.338	22.691	20.541	24.761	26.911	18.71
	PC ae C40:5	2.12	2.3	2.17	1.64	1.85	2.03	1.81	1.88	1.88	1.83	1.55	1.37	2.46	1.69	1.84	1.66	1.76	1.62	1.69	1.52	1.82	1.99	1.42	1.51		16.879	18.312	17.277	13.057	14.729	16.162	14.411	14.968	14.968	14.57	12.341	10.908	19.586	13.455	14.65	13.217	14.013	12.898	13.455	12.102	14.49	15.844	11.306
	PC ae C40:6	0.4558	0.4722	0.4386	0.3461	0.3893	0.4225	0.3989	0.3614	0.3678	0.3634	0.2864	0.2771	0.493	0.3269	0.3552	0.3368	0.3372	0.3178	0.3387	0.3188	0.3545	0.422	0.3055	0.2944		3.629	3.76	3.492	2.756	3.1	3.364	3.176	2.877	2.928	2.893	2.28	2.206	3.925	2.603	2.828	2.682	2.685	2.53	2.697	2.538	2.822	3.36	2.432
	PC ae C42:0	0.5554	0.5775	0.5965	0.4972	0.5336	0.5854	0.5238	0.5254	0.5363	0.5067	0.4978	0.4628	0.6217	0.5128	0.5151	0.52	0.5036	0.4877	0.5028	0.4941	0.5292	0.579	0.4918	0.4858		4.422	4.598	4.749	3.959	4.248	4.661	4.17	4.183	4.27	4.034	3.963	3.685	4.95	4.083	4.101	4.14	4.01	3.883	4.003	3.934	4.213	4.61	3.916
	PC ae C42:1	0.1013	0.1062	0.1013	0.0818	0.0886	0.0961	0.0898	0.0785	0.0862	0.0766	0.075	0.0736	0.1126	0.0868	0.0858	0.0799	0.0797	0.0789	0.0743	0.08	0.097	0.1078	0.0728	0.0728		0.807	0.846	0.807	0.651	0.705	0.765	0.715	0.625	0.686	0.61	0.597	0.586	0.896	0.691	0.683	0.636	0.635	0.628	0.592	0.637	0.772	0.858	0.58
	PC ae C42:2	0.0425	0.0531	0.0441	0.0366	0.0389	0.0497	0.0386	0.0363	0.0428	0.0459	0.0299	0.0324	0.0676	0.0355	0.0552	0.0303	0.0328	0.044	0.0415	0.037	0.042	0.0515	0.0328	0.0342		0.338	0.423	0.351	0.291	0.31	0.396	0.307	0.289	0.341	0.365	0.238	0.258	0.538	0.283	0.439	0.241	0.261	0.35	0.33	0.295	0.334	0.41	0.261
	PC ae C42:3	0.0909	0.0913	0.0842	0.0532	0.0631	0.0973	0.0845	0.083	0.0899	0.0906	0.0754	0.0587	0.1295	0.0682	0.0911	0.0724	0.0793	0.085	0.0822	0.0711	0.0948	0.0886	0.0551	0.0701		0.724	0.727	0.67	0.424	0.502	0.775	0.673	0.661	0.716	0.721	0.6	0.467	1.031	0.543	0.725	0.576	0.631	0.677	0.654	0.566	0.755	0.705	0.439
	PC ae C42:4	0.1915	0.2158	0.1669	0.1175	0.1436	0.2107	0.1628	0.162	0.1871	0.1657	0.1311	0.1141	0.2709	0.1356	0.1744	0.151	0.1628	0.1482	0.1537	0.1302	0.151	0.174	0.0945	0.124		1.525	1.718	1.329	0.936	1.143	1.678	1.296	1.29	1.49	1.319	1.044	0.908	2.157	1.08	1.389	1.202	1.296	1.18	1.224	1.037	1.202	1.385	0.752
	PC ae C42:5	0.5812	0.5689	0.574	0.5029	0.5202	0.553	0.5597	0.5414	0.5429	0.5662	0.5132	0.4889	0.6617	0.5217	0.5145	0.5223	0.5299	0.5218	0.5243	0.5251	0.5462	0.5667	0.4963	0.5011		4.627	4.529	4.57	4.004	4.142	4.403	4.456	4.311	4.322	4.508	4.086	3.893	5.268	4.154	4.096	4.158	4.219	4.154	4.174	4.181	4.349	4.512	3.951
	PC ae C44:3	0.0188	0.0182	0.019	0.0102	0.0153	0.0193	0.0213	0.0154	0.0155	0.0243	0.0192	0.0148	0.0216	0.0167	0.0154	0.0195	0.0133	0.0149	0.0184	0.0105	0.0165	0.0164	0.0184	0.0163		0.15	0.145	0.151	0.081	0.122	0.154	0.17	0.123	0.123	0.193	0.153	0.118	0.172	0.133	0.123	0.155	0.106	0.119	0.146	0.084	0.131	0.131	0.146
	PC ae C44:4	0.085	0.0772	0.0773	0.0572	0.0525	0.0812	0.0735	0.0727	0.0757	0.0711	0.0593	0.0632	0.0815	0.0721	0.0807	0.0689	0.0708	0.0711	0.075	0.0668	0.0603	0.0633	0.0489	0.0621		0.677	0.615	0.615	0.455	0.418	0.646	0.585	0.579	0.603	0.566	0.472	0.503	0.649	0.574	0.643	0.549	0.564	0.566	0.597	0.532	0.48	0.504	0.389
	PC ae C44:5	0.0525	0.057	0.0476	0.0486	0.0428	0.0596	0.0389	0.0455	0.0488	0.0492	0.0488	0.0398	0.0657	0.0414	0.0442	0.0365	0.0421	0.04	0.0401	0.0385	0.0474	0.0478	0.0382	0.0395		0.418	0.454	0.379	0.387	0.341	0.475	0.31	0.362	0.389	0.392	0.389	0.317	0.523	0.33	0.352	0.291	0.335	0.318	0.319	0.307	0.377	0.381	0.304
	PC ae C44:6	0.0246	0.0305	0.0293	0.0215	0.026	0.0262	0.0308	0.0295	0.0242	0.0315	0.0201	0.0224	0.0406	0.0214	0.0208	0.0213	0.031	0.024	0.0184	0.0201	0.0279	0.0289	0.021	0.0286		0.196	0.243	0.233	0.171	0.207	0.209	0.245	0.235	0.193	0.251	0.16	0.178	0.323	0.17	0.166	0.17	0.247	0.191	0.146	0.16	0.222	0.23	0.167
Sphingomyelins	SM (OH) C14:1	0.2822	0.2624	0.2694	0.1938	0.2281	0.2814	0.2342	0.2648	0.2507	0.2903	0.2551	0.2162	0.4106	0.2544	0.2982	0.2532	0.2011	0.2871	0.3076	0.2237	0.2405	0.2616	0.265	0.2458		2.247	2.089	2.145	1.543	1.816	2.24	1.865	2.108	1.996	2.311	2.031	1.721	3.269	2.025	2.374	2.083	2.11	1.957	2.016	1.601	2.286	2.449	1.781
	SM (OH) C16:1	0.0737	0.0967	0.1281	0.0574	0.0798	0.133	0.0956	0.1419	0.1158	0.1347	0.1252	0.1571	0.1697	0.0907	0.1498	0.139	0.1129	0.1254	0.0875	0.0764	0.0757	0.0855	0.1628	0.089		0.587	0.77	1.02	0.457	0.635	1.059	0.761	1.13	0.922	1.072	0.997	1.251	1.351	0.722	1.193	0.681	1.296	0.709	1.107	0.899	0.998	0.697	0.608
	SM (OH) C22:1	0	0	0	0	0	0.0142	0	0	0	0.0126	0	0	0	0	0	0.0583	0	0	0	0.0047	0.0024	0.0103	0	0.0357		0	0	0	0	0	0.113	0	0	0	0.1	0	0	0	0	0	0.082	0	0.284	0.464	0	0	0	0.037
	SM (OH) C22:2	0	0	0	0	0	0	0	0	0	0	0	0	0	0	0	0	0	0	0	0	0	0	0	0		0	0	0	0	0	0	0	0	0	0	0	0	0	0	0	0	0	0	0	0	0	0	0
	SM (OH) C24:1	0.0335	0.0073	0	0	0.0017	0.0174	0.0257	0.0196	0.0046	0	0.0163	0	0	0.0141	0	0	0	0.0101	0.03	0	0.0191	0	0.0036	0.0159		0.267	0.058	0	0	0.014	0.139	0.205	0.156	0.037	0	0.13	0	0	0.112	0	0	0.029	0.127	0	0	0.08	0.239	0
	SM C16:0	13.1	13.2	11.9	9.48	11	14.8	12.3	13	14.3	15.1	12.7	12.2	21.2	12.7	16.7	14.2	12.4	15.3	16.5	11.2	12.9	14.6	14.4	13.8		104.299	105.096	94.745	75.478	87.58	117.834	97.93	103.503	113.854	120.223	101.115	97.134	168.79	101.115	132.962	116.242	114.65	109.873	113.057	98.726	121.815	131.369	89.172
	SM C16:1	1.06	1.12	1.12	0.9468	1.05	0.9899	0.9134	0.9211	0.9047	0.9884	0.7997	0.802	1.4	0.9024	0.895	0.9115	0.8353	1.02	1.24	0.852	0.8918	0.9053	0.8804	0.8377		8.439	8.917	8.917	7.538	8.36	7.881	7.272	7.334	7.203	7.869	6.367	6.385	11.146	7.185	7.126	7.208	7.01	6.67	7.257	6.65	8.121	9.873	6.783
	SM C18:0	0.7629	0.9193	0.6875	0.4994	0.5967	1.05	0.6819	0.7541	0.9865	1.03	0.7946	0.931	1.38	0.8219	1.4	0.9277	0.7338	0.9766	0.8007	0.3652	0.7998	0.9677	1.02	1.06		6.074	7.319	5.474	3.976	4.751	8.36	5.429	6.004	7.854	8.201	6.326	7.412	10.987	6.544	11.146	7.705	8.121	8.439	7.386	5.842	7.775	6.375	2.908
	SM C18:1	0.7169	0.7312	0.7258	0.5466	0.6557	0.6818	0.6263	0.6614	0.641	0.6393	0.5599	0.54	0.9434	0.5862	0.6416	0.5761	0.5727	0.6722	0.7583	0.5728	0.5355	0.6309	0.6179	0.5488		5.708	5.822	5.779	4.352	5.221	5.428	4.986	5.266	5.104	5.09	4.458	4.299	7.511	4.667	5.108	5.023	4.92	4.369	4.587	4.56	5.352	6.037	4.561
	SM C20:2	0.0486	0.0405	0	0.0208	0.0076	0.0182	0.0056	0.0239	0.0356	0	0.0161	0.0173	0.0565	0.0179	0.0191	0.0448	0.0175	0.0013	0.0331	0	0.0167	0.0236	0.0259	0.0437		0.387	0.322	0	0.166	0.061	0.145	0.045	0.19	0.283	0	0.128	0.138	0.45	0.143	0.152	0.188	0.206	0.348	0.357	0.139	0.01	0.264	0
	SM C22:3	0	0	0	0	0.0051	0.0092	0	0	0.0098	0.0403	0	0.0039	0.0129	0.0173	0	0	0	0	0.0111	0	0	0.0274	0	0.0092		0	0	0	0	0.041	0.073	0	0	0.078	0.321	0	0.031	0.103	0.138	0	0.218	0	0.073	0	0	0	0.088	0
	SM C24:0	3.57	3.84	3.79	2.91	3.27	3.65	3.34	3.31	3.24	3.45	2.9	2.67	5.06	3.05	3.12	3.22	2.82	3.53	3.82	2.65	2.77	3.11	3.09	3		28.424	30.573	30.175	23.169	26.035	29.061	26.592	26.354	25.796	27.468	23.089	21.258	40.287	24.283	24.841	24.761	24.602	23.885	25.637	22.452	28.105	30.414	21.099
	SM C24:1	0.6454	0.8005	0.4552	0.173	0.1451	0.9896	0.4313	0.4524	0.7497	0.846	0.6726	0.3419	1.25	0.349	0.9288	0.7128	0.504	0.657	0.3291	0.1019	0.153	0.7908	0.8516	0.8697		5.139	6.373	3.624	1.377	1.155	7.879	3.434	3.602	5.969	6.736	5.355	2.722	9.952	2.779	7.395	6.296	6.78	6.924	5.675	4.013	5.231	2.62	0.811
	SM C26:0	0	0	0.0024	0	0	0	0.0094	0	0	0	0	0	0.0018	0	0	0	0	0	0.0085	0.0014	0	0.0016	0	0		0	0	0.019	0	0	0	0.075	0	0	0	0	0	0.014	0	0	0.013	0	0	0	0	0	0.068	0.011
	SM C26:1	0.0265	0.0199	0	0.0796	0	0	0.0572	0	0	0	0	0	0	0.0105	0.0231	0	0	0	0.009	0.0246	0.0231	0	0	0.0047		0.211	0.158	0	0.634	0	0	0.455	0	0	0	0	0	0	0.084	0.184	0	0	0.037	0	0	0	0.072	0.196
Energy Metabolism Intermediates	Glc	211	166	165	108	162	131	164	153	149	73.8	73.6	84.8	109	104	95.2	113	96.7	107	108	130	144	121	124	112		1679.94	1321.66	1313.69	859.873	1289.81	1042.99	1305.73	1218.15	1186.31	587.58	585.987	675.159	867.834	828.025	757.962	899.682	769.904	851.911	859.873	1035.03	1146.5	963.376	987.261
	Ribose	0.5122	0.253	0.252	0.4892	0.4933	0.5212	0.4622	0.5558	0.4506	0.3237	0.3485	0.3744	0.5122	0.3999	0.3868	0.3844	0.2937	0.3025	0.3797	0.3599	0.408	0.4134	0.6061	0.6136		4.078	2.014	2.006	3.895	3.928	4.15	3.68	4.425	3.588	2.577	2.775	2.981	4.078	3.184	3.08	3.061	2.338	2.408	3.023	2.865	3.248	3.291	4.826
	2-HG	6.5	6.84	6.85	6.08	6.3	5.81	6.11	6.13	5.66	5.55	5.23	5.61	6.47	6.38	5.94	6.12	5.63	5.91	7.31	7.16	6.91	8.41	8.55	8.2		51.752	54.459	54.538	48.408	50.159	46.258	48.646	48.806	45.064	44.188	41.64	44.666	51.513	50.796	47.293	48.726	44.825	47.054	58.201	57.006	55.016	66.959	68.073
	alpha-KGA	16.3	17.6	18.5	16.4	17.4	15.3	18.1	17.4	19.4	23	20.4	23.4	21.6	25.3	24.5	21.7	20.8	21.6	23.4	23.7	20.9	25	22.6	21.7		129.777	140.127	147.293	130.573	138.535	121.815	144.108	138.535	154.459	183.121	162.42	186.306	171.975	201.433	195.064	172.771	165.605	171.975	186.306	188.694	166.401	199.045	179.936
	Fum	16.2	14.5	13.4	15.9	16.9	16.6	22.2	22.9	19.3	17.5	19.5	19	31.5	23.8	20.6	22.7	19.2	20.3	25.9	23.9	29	28	32.9	33.4		128.981	115.446	106.688	126.592	134.554	132.166	176.752	182.325	153.662	139.331	155.255	151.274	250.796	189.49	164.013	180.732	152.866	161.624	206.21	190.287	230.892	222.93	261.943
	Mal	72.2	76.7	79.5	77.5	84.8	75	92.9	89.5	86.2	101	100	105	121	114	107	109	110	119	133	128	133	129	132	130		574.841	610.669	632.962	617.038	675.159	597.134	739.65	712.58	686.306	804.14	796.178	835.987	963.376	907.643	851.911	867.834	875.796	947.452	1058.92	1019.11	1058.92	1027.07	1050.95
	Suc	13.4	11.5	11.3	13.8	14.3	13.6	17.5	17.1	17.4	20.3	19.3	19.5	24.4	22.5	20.9	20.1	18.7	19.4	24.4	21.7	23	24.4	25.3	24		106.688	91.561	89.968	109.873	113.854	108.28	139.331	136.146	138.535	161.624	153.662	155.255	194.268	179.14	166.401	160.032	148.885	154.459	194.268	172.771	183.121	194.268	201.433
	2-HBA	0.2439	0.7875	0.437	0.1984	0.1782	0.2109	0.1843	0.2354	0.177	0.1894	0.1587	0.2114	0.2125	0.1784	0.1846	0.2269	0.1537	0.2877	0.2714	0.2328	0.1703	0.232	0.2308	0.2543		1.942	6.27	3.479	1.58	1.419	1.679	1.467	1.874	1.409	1.508	1.264	1.683	1.692	1.42	1.47	1.807	1.224	2.291	2.161	1.854	1.356	1.847	1.838
	3-HBA	1.2	1.58	1.68	1.05	1.13	1.09	1	0.9929	0.9945	0.8194	0.776	0.8171	0.9191	0.8819	0.8444	0.7334	0.7224	0.803	0.6976	0.715	0.7296	0.7284	0.7145	0.7112		9.554	12.58	13.376	8.36	8.997	8.678	7.962	7.905	7.918	6.524	6.178	6.506	7.318	7.021	6.723	5.839	5.752	6.393	5.554	5.693	5.809	5.799	5.689
	Lac	986	926	945	868	937	886	888	896	868	692	655	690	875	825	764	758	698	746	868	860	883	1009	1023	1038		7850.32	7372.61	7523.89	6910.83	7460.19	7054.14	7070.06	7133.76	6910.83	5509.55	5214.97	5493.63	6966.56	6568.47	6082.8	6035.03	5557.32	5939.49	6910.83	6847.13	7030.26	8033.44	8144.9
	Pyr + OAA	29.1	28.4	29.8	20.6	26.2	18.1	20.4	17.6	20.3	12.9	10.2	14.1	12.9	14.5	15.2	16.9	14.9	14	13.5	17.1	14.5	19.3	17	13.8		231.688	226.115	237.261	164.013	208.599	144.108	162.42	140.127	161.624	102.707	81.21	112.261	102.707	115.446	121.019	134.554	118.631	111.465	107.484	136.146	115.446	153.662	135.35
	CitA	0	0	0	0	0	0	0	0	0	0	0	0	0	0	0	0	0	0	0	0	0	0	0	0		0	0	0	0	0	0	0	0	0	0	0	0	0	0	0	0	0	0	0	0	0	0	0
	Isocit	0	0	0	0	0	0	0	0	0	0	0	0	0	0	0	0	0	0	0	0	0	0	0	0		0	0	0	0	0	0	0	0	0	0	0	0	0	0	0	0	0	0	0	0	0	0	0
Hexoses	H1	264	281	280	143	221	186	202	190	179	120	112	122	195	132	139	164	146	139	134	153	199	188	141	143		2101.91	2237.26	2229.3	1138.54	1759.55	1480.89	1608.28	1512.74	1425.16	955.414	891.72	971.338	1552.55	1050.95	1106.69	1305.73	1162.42	1106.69	1066.88	1218.15	1584.39	1496.82	1122.61
	In grey - values below LOD
[truncated: 1 more columns]

## Sheet: hNSC 1
		Volume Normalization (µM) - assuming 147 µL reconstituted sample																									Protein Normalization (pmol/10^6 cells) - assuming samples contain 2.14x10^6 cells
	Collection Time Point (Minute)	Before Pulse			0			5			10			15			30			60			120				Before Pulse			0			5			10			15			30			60			120
Amino Acids & Biogenic Amines	Ala	333	347	308	306	292	233	254	296	230	172	202	175	217	172	163	139	179	124	146	173	209	205	166	162		7780.37	8107.48	7196.26	7149.53	6822.43	5443.93	5934.58	6915.89	5373.83	4018.69	4719.63	4088.78	5070.09	4018.69	3808.41	3247.66	4182.24	2897.2	3411.22	4042.06	4883.18	4789.72	3878.51
	Arg	36.8	48.2	38.4	29.3	33	24.9	23.4	25	21.8	16.3	18.9	15.7	20	16.3	14.6	14.9	18	13.7	18.3	22	22.9	20.9	17	16.2		859.813	1126.17	897.196	684.579	771.028	581.776	546.729	584.112	509.346	380.841	441.589	366.822	467.29	380.841	341.121	348.131	420.561	320.093	427.57	514.019	535.047	488.318	397.196
	Asn	12.2	12.4	12.8	13.7	12.5	9.33	11.2	13	10.1	7.49	8.95	6.34	8.68	7.63	5.99	4.6	5.12	4.34	4.52	4.99	6.61	4.85	4.19	3.24		285.047	289.72	299.065	320.093	292.056	217.991	261.682	303.738	235.981	175	209.112	148.131	202.804	178.271	139.953	107.477	119.626	101.402	105.607	116.589	154.439	113.318	97.897
	Asp	37.1	29.7	40.9	46.1	45.2	35.9	41.4	59.8	34	29.9	36.9	28	24.2	31.1	23.6	23.1	30	24.7	31.8	37.2	46.9	30	26.2	29.1		866.822	693.925	955.607	1077.1	1056.08	838.785	967.29	1397.2	794.393	698.598	862.15	654.206	565.421	726.636	551.402	539.72	700.935	577.103	742.991	869.159	1095.79	700.935	612.15
	Cit	0.7379	0.5883	0.5115	0.5637	0	0	0	0.5897	0	0.6405	0.5731	0.5485	0	0.9437	0.609	0	0.5482	0.5231	0	0	0.6282	0	0	0.6091		17.241	13.745	11.951	13.171	0	0	0	13.778	0	14.965	13.39	12.815	0	22.049	14.229	0	12.808	12.222	0	0	14.678	0	0
	Gln	766	971	832	892	1036	761	1142	1401	1127	1112	1337	1128	1590	1273	1190	1458	1807	1302	2030	2641	2856	2625	1958	1827		17897.2	22686.9	19439.3	20841.1	24205.6	17780.4	26682.2	32733.6	26331.8	25981.3	31238.3	26355.1	37149.5	29743	27803.7	34065.4	42219.6	30420.6	47429.9	61705.6	66729	61331.8	45747.7
	Glu	581	548	550	599	579	430	592	709	529	454	506	482	583	527	413	450	597	455	583	631	800	563	470	484		13574.8	12803.7	12850.5	13995.3	13528	10046.7	13831.8	16565.4	12359.8	10607.5	11822.4	11261.7	13621.5	12313.1	9649.53	10514	13948.6	10630.8	13621.5	14743	18691.6	13154.2	10981.3
	Gly	142	177	143	139	166	123	135	163	138	118	132	118	132	113	107	106	125	90.4	86	116	125	67.7	53.4	51.4		3317.76	4135.51	3341.12	3247.66	3878.51	2873.83	3154.21	3808.41	3224.3	2757.01	3084.11	2757.01	3084.11	2640.19	2500	2476.64	2920.56	2112.15	2009.35	2710.28	2920.56	1581.78	1247.66
	His	14.1	16.9	15.4	13.2	15.3	11.4	10.8	12.8	10.6	7.58	8.06	7.56	7.5	7.35	5.87	5.94	7.25	5.5	7.21	9	9.87	8.88	6.86	6.96		329.439	394.86	359.813	308.411	357.477	266.355	252.336	299.065	247.664	177.103	188.318	176.636	175.234	171.729	137.15	138.785	169.393	128.505	168.458	210.28	230.607	207.477	160.28
	Ile	31.8	42.8	35	29.8	33.3	24.9	25	29.1	24.3	19.4	21.6	18.3	21	17.3	17.3	15.2	18	13.9	17.1	23	22.5	23.2	18.9	17.7		742.991	1000	817.757	696.262	778.037	581.776	584.112	679.907	567.757	453.271	504.673	427.57	490.654	404.206	404.206	355.14	420.561	324.766	399.533	537.383	525.701	542.056	441.589
	Leu	34.3	46.4	36.8	30.1	34.1	24.7	25.8	28.2	23.6	20.2	22.1	20.5	21.8	19	17.9	15.6	19.3	14.7	18.1	22.7	23.7	24.7	20.2	17.5		801.402	1084.11	859.813	703.271	796.729	577.103	602.804	658.879	551.402	471.963	516.355	478.972	509.346	443.925	418.224	364.486	450.935	343.458	422.897	530.374	553.738	577.103	471.963
	Lys	21.6	22	21.2	21.6	19.8	13.2	15.8	19.6	14.9	9.85	12.6	10.9	14	12.5	9.43	8.85	12	8.95	10.6	10.8	15.3	12.2	10.1	10.3		504.673	514.019	495.327	504.673	462.617	308.411	369.159	457.944	348.131	230.14	294.393	254.673	327.103	292.056	220.327	206.776	280.374	209.112	247.664	252.336	357.477	285.047	235.981
	Met	13.7	17.5	13.7	11.3	13	9.58	8.09	8.84	7.62	5.47	5.95	5.3	5.91	4.67	4.8	4.32	5.32	3.87	5.41	6.51	6.69	5.94	5.32	4.83		320.093	408.879	320.093	264.019	303.738	223.832	189.019	206.542	178.037	127.804	139.019	123.832	138.084	109.112	112.15	100.935	124.299	90.421	126.402	152.103	156.308	138.785	124.299
	Orn	1.27	2.14	1.69	1.5	1.85	0.8821	1.05	1.34	1.1	0.472	0.7652	0.2288	0.7477	0.3263	0.3133	0.1923	0	0.0567	0.7911	1.24	1.82	0.8953	0.3048	0.1667		29.673	50	39.486	35.047	43.224	20.61	24.533	31.308	25.701	11.028	17.879	5.346	17.47	7.624	7.32	4.493	0	1.325	18.484	28.972	42.523	20.918	7.121
	Phe	23	29.8	22.8	19.6	21.4	17.9	15.7	17.5	15.3	12.2	13.4	12.5	13.3	11.1	10.7	10	12.1	9.82	11.9	14.5	15.1	14.9	13.4	12.1		537.383	696.262	532.71	457.944	500	418.224	366.822	408.879	357.477	285.047	313.084	292.056	310.748	259.346	250	233.645	282.71	229.439	278.037	338.785	352.804	348.131	313.084
	Pro	238	299	248	217	251	200	214	242	224	199	218	201	223	193	188	182	225	168	192	235	235	169	172	151		5560.75	6985.98	5794.39	5070.09	5864.49	4672.9	5000	5654.21	5233.65	4649.53	5093.46	4696.26	5210.28	4509.35	4392.52	4252.34	5257.01	3925.23	4485.98	5490.65	5490.65	3948.6	4018.69
	Ser	41.8	50.7	45	37	44.2	30	27.6	31.6	27.5	18.7	20.3	18.6	18.2	15.7	14.5	12.3	15.5	10.5	12	15.5	18.1	11.5	9.18	8.96		976.636	1184.58	1051.4	864.486	1032.71	700.935	644.86	738.318	642.523	436.916	474.299	434.579	425.234	366.822	338.785	287.383	362.15	245.327	280.374	362.15	422.897	268.692	214.486
	Thr	173	171	162	146	142	113	97.4	110	87.8	55.5	62.8	56	57.6	48	44.6	32.1	43.6	31.1	37.7	43.5	53.2	46.8	40.9	39.7		4042.06	3995.33	3785.05	3411.22	3317.76	2640.19	2275.7	2570.09	2051.4	1296.73	1467.29	1308.41	1345.79	1121.49	1042.06	750	1018.69	726.636	880.841	1016.36	1242.99	1093.46	955.607
	Trp	5.14	6.82	5.67	4.76	5.09	3.96	3.51	3.84	3.63	2.53	3	2.51	2.71	2.82	2.32	2.27	2.57	1.91	2.7	3.26	3.5	3.24	2.93	2.48		120.093	159.346	132.477	111.215	118.925	92.523	82.009	89.72	84.813	59.112	70.093	58.645	63.318	65.888	54.206	53.037	60.047	44.626	63.084	76.168	81.776	75.701	68.458
	Tyr	27.3	34.6	28.7	23.4	27.6	21.2	18.7	21	18.9	13.7	15.5	13.6	14.8	13	11.9	11.6	13.6	10.4	14.3	17.3	17.5	17.1	14.8	14		637.85	808.411	670.561	546.729	644.86	495.327	436.916	490.654	441.589	320.093	362.15	317.757	345.794	303.738	278.037	271.028	317.757	242.991	334.112	404.206	408.879	399.533	345.794
	Val	8	10.3	8.73	6.77	8.06	5.87	6.11	6.5	5.7	4.2	4.89	3.98	4.91	5.35	3.89	3.36	4.29	2.99	4.05	5.35	5.45	5.06	4.21	3.89		186.916	240.654	203.972	158.178	188.318	137.15	142.757	151.869	133.178	98.131	114.252	92.991	114.72	125	90.888	78.505	100.234	69.86	94.626	125	127.336	118.224	98.364
	Ac-Orn	0	0	0	0	0	0	0	0	0	0	0	0	0	0	0	0	0	0	0	0	0	0	0	0		0	0	0	0	0	0	0	0	0	0	0	0	0	0	0	0	0	0	0	0	0	0	0
	ADMA	0.0212	0.0701	0.0508	0.0452	0.0415	0.0657	0.0482	0.0493	0.0768	0.0315	0.0461	0.0257	0.0452	0.0316	0	0.0343	0.0342	0.033	0.0279	0.038	0.0567	0.0513	0.0328	0.0297		0.495	1.638	1.187	1.056	0.97	1.535	1.126	1.152	1.794	0.736	1.077	0.6	1.056	0.738	0	0.801	0.799	0.771	0.652	0.888	1.325	1.199	0.766
	alpha-AAA	17.8	19	17	17.9	18.1	13.5	17.8	21.7	15.7	13.4	17.1	14.7	19.2	18.2	12.9	12.3	16	12.2	12.8	15.7	19	11.8	10.4	10.4		415.888	443.925	397.196	418.224	422.897	315.421	415.888	507.009	366.822	313.084	399.533	343.458	448.598	425.234	301.402	287.383	373.832	285.047	299.065	366.822	443.925	275.701	242.991
	c4-OH-Pro	0	0	0	0	0	0	0	0	0	0	0	0	0	0	0	0	0	0	0	0	0	0	0	0		0	0	0	0	0	0	0	0	0	0	0	0	0	0	0	0	0	0	0	0	0	0	0
	Carnosine	0	0	0	0	0	0	0	0	0	0	0	0	0	0	0	0	0	0	0	0	0	0	0	0		0	0	0	0	0	0	0	0	0	0	0	0	0	0	0	0	0	0	0	0	0	0	0
	Creatinine	0	0	0	0	0.4386	0	0	0	0	0.5729	0	0	0	0.0829	0	0	0.3662	0	0	0.555	0	0.4009	0	0		0	0	0	0	10.248	0	0	0	0	13.386	0	0	0	1.937	0	0	8.556	0	0	12.967	0	9.367	0
	DOPA	0	0	0	0	0	0	0	0	0	0	0	0	0	0	0	0	0	0	0	0	0	0	0	0		0	0	0	0	0	0	0	0	0	0	0	0	0	0	0	0	0	0	0	0	0	0	0
	Dopamine	0	0	0	0	0	0	0	0	0	0	0	0	0	0	0	0	0	0	0	0	0	0	0	0		0	0	0	0	0	0	0	0	0	0	0	0	0	0	0	0	0	0	0	0	0	0	0
	Histamine	0	0	0.1275	0	0	0	0	0	0	0	0	0	0	0.1482	0	0.1266	0	0	0	0	0	0	0	0		0	0	2.979	0	0	0	0	0	0	0	0	0	0	3.463	0	2.958	0	0	0	0	0	0	0
	Kynurenine	0	0	0	0	0.0021	0	0	0	0	0	0	0	0	0	0	0	0	0	0	0	0	0	0	0		0	0	0	0	0.049	0	0	0	0	0	0	0	0	0	0	0	0	0	0	0	0	0	0
	Met-SO	0	0.295	0.3572	0.7081	1.09	0.2349	0.4741	0	0.2619	0	0.2451	0.6067	0.1601	0.1363	0	0	0	0.2208	0.5726	0.4079	0.1302	0.1348	0.4466	0.1857		0	6.893	8.346	16.544	25.467	5.488	11.077	0	6.119	0	5.727	14.175	3.741	3.185	0	0	0	5.159	13.379	9.53	3.042	3.15	10.435
	Nitro-Tyr	0	0	0.0494	0	0	0	0	0	0	0	0	0	0	0	0.0554	0	0	0	0	0	0	0	0	0		0	0	1.154	0	0	0	0	0	0	0	0	0	0	0	1.294	0	0	0	0	0	0	0	0
	PEA	0	0	0	0	0	0	0	0	0	0	0	0	0	0	0	0	0	0	0	0	0	0	0	0		0	0	0	0	0	0	0	0	0	0	0	0	0	0	0	0	0	0	0	0	0	0	0
	Putrescine	31.2	32.3	32.6	26.4	23.6	15.2	26.7	33.2	28	19.5	25.1	18.2	34.3	27.4	22	17	23.9	17.9	21.3	19.8	23.5	19.3	19.5	21.7		728.972	754.673	761.682	616.822	551.402	355.14	623.832	775.701	654.206	455.607	586.449	425.234	801.402	640.187	514.019	397.196	558.411	418.224	497.664	462.617	549.065	450.935	455.607
	Sarcosine	0	0	0	0	0	0	0	0.0699	0	0	0	0	0	0.1288	0	0	0	0.0591	0.0627	0	0	0	0	0		0	0	0	0	0	0	0	1.633	0	0	0	0	0	3.009	0	0	0	1.381	1.465	0	0	0	0
	SDMA	0.0126	0	0.0044	0.0024	0	0	0.004	0.0103	0.0049	0.003	0.0018	0	0.0018	0.0111	0	0.0008	0	0	0	0	0	0.0014	0.0061	0.0032		0.294	0	0.103	0.056	0	0	0.093	0.241	0.114	0.07	0.042	0	0.042	0.259	0	0.019	0	0	0	0	0	0.033	0.143
	Serotonin	0	0	0.0006	0	0	0	0	0	0	0	0	0	0	0	0	0	0	0	0	0	0	0	0	0		0	0	0.014	0	0	0	0	0	0	0	0	0	0	0	0	0	0	0	0	0	0	0	0
	Spermidine	11.9	15.4	14.8	4.63	4	1.91	6.97	9.34	6.73	3.26	5.04	2.62	10.2	8.88	4.72	2.41	4.36	3.04	4.12	3.32	3.35	2.83	4.18	4.82		278.037	359.813	345.794	108.178	93.458	44.626	162.85	218.224	157.243	76.168	117.757	61.215	238.318	207.477	110.28	56.308	101.869	71.028	96.262	77.57	78.271	66.121	97.664
	Spermine	3.67	4.17	4.52	1.25	1.19	0.6379	2.09	2.59	1.62	0.9975	1.43	0.9554	2.39	2.35	1.27	0.8609	1.41	0.9642	1.22	1.21	1.04	0.9554	1.28	1.38		85.748	97.43	105.607	29.206	27.804	14.904	48.832	60.514	37.85	23.306	33.411	22.322	55.841	54.907	29.673	20.114	32.944	22.528	28.505	28.271	24.299	22.322	29.907
	t4-OH-Pro	0.2578	0.2452	0.1833	0.1652	0.2268	0.1613	0.1788	0.1885	0.1993	0.1804	0.2001	0.1463	0.2061	0.3007	0.1692	0.0859	0.2271	0.1198	0.099	0.1414	0.1873	0.1185	0.111	0.0941		6.023	5.729	4.283	3.86	5.299	3.769	4.178	4.404	4.657	4.215	4.675	3.418	4.815	7.026	3.953	2.007	5.306	2.799	2.313	3.304	4.376	2.769	2.593
	Taurine	11.5	11.2	10.7	11.2	11	8.79	11.2	12.1	9.81	8.85	10.5	9.88	11	9.93	8.81	8.19	11.5	8.08	9.39	11.1	12.7	9.61	8.94	8.24		268.692	261.682	250	261.682	257.009	205.374	261.682	282.71	229.206	206.776	245.327	230.841	257.009	232.009	205.841	191.355	268.692	188.785	219.393	259.346	296.729	224.533	208.879
Acylcarnitines	C0	1.04	0.9782	1.05	0.9968	1.04	0.9637	1	1.11	1.08	0.9156	1.12	0.9925	0.9769	1.33	1.05	1.06	1.01	1.05	1.19	1.18	1.2	1.07	1	1.02		24.299	22.855	24.533	23.29	24.299	22.516	23.364	25.935	25.234	21.393	26.168	23.189	22.825	31.075	24.533	24.766	23.598	24.533	27.804	27.57	28.037	25	23.364
	C2	0.4172	0.5248	0.4283	0.4184	0.4622	0.4245	0.3892	0.4326	0.4732	0.3911	0.38	0.393	0.4046	0.3951	0.3285	0.3598	0.4107	0.3691	0.3539	0.3834	0.3776	0.3469	0.4044	0.3185		9.748	12.262	10.007	9.776	10.799	9.918	9.093	10.107	11.056	9.138	8.879	9.182	9.453	9.231	7.675	8.407	9.596	8.624	8.269	8.958	8.822	8.105	9.449
	C3	0.1216	0.1634	0.1324	0.1218	0.1405	0.1624	0.1279	0.1347	0.1472	0.1381	0.118	0.141	0.139	0.1237	0.1168	0.1323	0.1174	0.1505	0.139	0.1085	0.1137	0.1146	0.1366	0.1121		2.841	3.818	3.093	2.846	3.283	3.794	2.988	3.147	3.439	3.227	2.757	3.294	3.248	2.89	2.729	3.091	2.743	3.516	3.248	2.535	2.657	2.678	3.192
	C3-DC (C4-OH)	0.2296	0.3177	0.2549	0.2693	0.3057	0.3638	0.2668	0.286	0.3319	0.2655	0.2441	0.2769	0.2896	0.2369	0.2376	0.2717	0.2451	0.3251	0.2844	0.2245	0.2329	0.2327	0.3167	0.2419		5.364	7.423	5.956	6.292	7.143	8.5	6.234	6.682	7.755	6.203	5.703	6.47	6.766	5.535	5.551	6.348	5.727	7.596	6.645	5.245	5.442	5.437	7.4
	C3-OH	0.0693	0.0949	0.0744	0.0795	0.0893	0.0974	0.0735	0.0914	0.0853	0.0809	0.0733	0.076	0.0777	0.0769	0.0625	0.0787	0.0704	0.0939	0.0768	0.0734	0.0647	0.0709	0.0998	0.0668		1.619	2.217	1.738	1.857	2.086	2.276	1.717	2.136	1.993	1.89	1.713	1.776	1.815	1.797	1.46	1.839	1.645	2.194	1.794	1.715	1.512	1.657	2.332
	C3:1	0.0283	0.0371	0.0262	0.0307	0.0317	0.0399	0.029	0.0333	0.0369	0.0338	0.0281	0.0301	0.0296	0.0275	0.0299	0.0289	0.0281	0.0333	0.0273	0.0259	0.0235	0.0272	0.0362	0.0219		0.661	0.867	0.612	0.717	0.741	0.932	0.678	0.778	0.862	0.79	0.657	0.703	0.692	0.643	0.699	0.675	0.657	0.778	0.638	0.605	0.549	0.636	0.846
	C4	0.2492	0.286	0.2854	0.2523	0.2798	0.2699	0.239	0.2668	0.2668	0.2313	0.2418	0.2452	0.2439	0.2174	0.2223	0.2244	0.2547	0.2429	0.2727	0.2732	0.2576	0.2421	0.2708	0.2166		5.822	6.682	6.668	5.895	6.537	6.306	5.584	6.234	6.234	5.404	5.65	5.729	5.699	5.079	5.194	5.243	5.951	5.675	6.371	6.383	6.019	5.657	6.327
	C4:1	0.0526	0.0785	0.0539	0.0677	0.083	0.0866	0.0606	0.0691	0.0843	0.0696	0.0599	0.0653	0.0675	0.0596	0.0519	0.0693	0.0604	0.0797	0.0656	0.0567	0.0473	0.0626	0.0796	0.0621		1.229	1.834	1.259	1.582	1.939	2.023	1.416	1.614	1.97	1.626	1.4	1.526	1.577	1.393	1.213	1.619	1.411	1.862	1.533	1.325	1.105	1.463	1.86
	C5	0.2025	0.2433	0.2025	0.2321	0.2521	0.2681	0.2086	0.2369	0.265	0.2211	0.2044	0.212	0.2296	0.21	0.1928	0.2183	0.2052	0.241	0.1947	0.2114	0.1963	0.1987	0.2401	0.1837		4.731	5.685	4.731	5.423	5.89	6.264	4.874	5.535	6.192	5.166	4.776	4.953	5.364	4.907	4.505	5.1	4.794	5.631	4.549	4.939	4.586	4.643	5.61
	C5-DC (C6-OH)	0.081	0.1131	0.0955	0.1123	0.1195	0.1332	0.0861	0.099	0.13	0.1113	0.0958	0.098	0.1039	0.0854	0.0934	0.1091	0.0873	0.1201	0.1045	0.0886	0.0868	0.0922	0.1199	0.0851		1.893	2.643	2.231	2.624	2.792	3.112	2.012	2.313	3.037	2.6	2.238	2.29	2.428	1.995	2.182	2.549	2.04	2.806	2.442	2.07	2.028	2.154	2.801
	C5-M-DC	0.0879	0.1047	0.0897	0.0949	0.1119	0.12	0.0935	0.094	0.1253	0.0991	0.0908	0.1061	0.1006	0.0869	0.0872	0.1085	0.0878	0.1091	0.1059	0.0913	0.0811	0.1036	0.1293	0.0887		2.054	2.446	2.096	2.217	2.614	2.804	2.185	2.196	2.928	2.315	2.121	2.479	2.35	2.03	2.037	2.535	2.051	2.549	2.474	2.133	1.895	2.421	3.021
	C5-OH (C3-DC-M)	0.115	0.1571	0.1321	0.1474	0.1595	0.1735	0.1269	0.1502	0.1604	0.134	0.1188	0.127	0.1448	0.1186	0.1199	0.1474	0.123	0.1546	0.1371	0.1272	0.1265	0.1447	0.1791	0.1239		2.687	3.671	3.086	3.444	3.727	4.054	2.965	3.509	3.748	3.131	2.776	2.967	3.383	2.771	2.801	3.444	2.874	3.612	3.203	2.972	2.956	3.381	4.185
	C5:1	0.0466	0.0682	0.0518	0.0581	0.0683	0.0634	0.0532	0.0601	0.0708	0.0565	0.0475	0.0536	0.0604	0.049	0.0428	0.0678	0.0519	0.0672	0.0532	0.0505	0.0498	0.0586	0.0623	0.0509		1.089	1.593	1.21	1.357	1.596	1.481	1.243	1.404	1.654	1.32	1.11	1.252	1.411	1.145	1	1.584	1.213	1.57	1.243	1.18	1.164	1.369	1.456
	C5:1-DC	0.0793	0.1109	0.0887	0.0985	0.1024	0.1275	0.0884	0.0966	0.1262	0.0974	0.0846	0.0996	0.0882	0.0902	0.0852	0.098	0.0847	0.1056	0.0903	0.0878	0.0886	0.0945	0.1176	0.0792		1.853	2.591	2.072	2.301	2.393	2.979	2.065	2.257	2.949	2.276	1.977	2.327	2.061	2.107	1.991	2.29	1.979	2.467	2.11	2.051	2.07	2.208	2.748
	C6 (C4:1-DC)	0.0825	0.0985	0.0729	0.0881	0.0907	0.1077	0.0771	0.0853	0.1085	0.0841	0.0774	0.0857	0.09	0.0867	0.0721	0.0872	0.0832	0.0909	0.0835	0.0752	0.0714	0.0693	0.0994	0.0693		1.928	2.301	1.703	2.058	2.119	2.516	1.801	1.993	2.535	1.965	1.808	2.002	2.103	2.026	1.685	2.037	1.944	2.124	1.951	1.757	1.668	1.619	2.322
	C6:1	0.043	0.0491	0.0433	0.0516	0.0602	0.0607	0.0416	0.0493	0.062	0.0459	0.0374	0.0509	0.0515	0.0421	0.0408	0.0472	0.0453	0.0629	0.0565	0.0427	0.0371	0.0429	0.0557	0.0422		1.005	1.147	1.012	1.206	1.407	1.418	0.972	1.152	1.449	1.072	0.874	1.189	1.203	0.984	0.953	1.103	1.058	1.47	1.32	0.998	0.867	1.002	1.301
	C7-DC	0.0615	0.0852	0.0674	0.0837	0.0936	0.1086	0.0665	0.0782	0.0952	0.0776	0.0656	0.0778	0.0845	0.0684	0.0646	0.078	0.0697	0.0942	0.0829	0.0772	0.0813	0.0836	0.1126	0.0734		1.437	1.991	1.575	1.956	2.187	2.537	1.554	1.827	2.224	1.813	1.533	1.818	1.974	1.598	1.509	1.822	1.629	2.201	1.937	1.804	1.9	1.953	2.631
	C8	0.102	0.13	0.1258	0.1431	0.1491	0.1525	0.1048	0.1283	0.148	0.1355	0.1056	0.1278	0.1344	0.1242	0.1211	0.1202	0.1204	0.1404	0.2083	0.1146	0.1346	0.123	0.2763	0.1129		2.383	3.037	2.939	3.343	3.484	3.563	2.449	2.998	3.458	3.166	2.467	2.986	3.14	2.902	2.829	2.808	2.813	3.28	4.867	2.678	3.145	2.874	6.456
	C9	0.0332	0.0433	0.0358	0.0386	0.0479	0.0461	0.0352	0.0426	0.0457	0.0352	0.0341	0.0426	0.0424	0.0338	0.0301	0.0376	0.0382	0.0463	0.0398	0.0392	0.0343	0.0371	0.0556	0.0363		0.776	1.012	0.836	0.902	1.119	1.077	0.822	0.995	1.068	0.822	0.797	0.995	0.991	0.79	0.703	0.879	0.893	1.082	0.93	0.916	0.801	0.867	1.299
	C10	0.073	0.0938	0.0815	0.0861	0.0991	0.1103	0.0746	0.0866	0.1015	0.0875	0.0779	0.082	0.0908	0.0798	0.0681	0.0837	0.0862	0.0985	0.116	0.0786	0.0852	0.0786	0.1286	0.0764		1.706	2.192	1.904	2.012	2.315	2.577	1.743	2.023	2.371	2.044	1.82	1.916	2.121	1.864	1.591	1.956	2.014	2.301	2.71	1.836	1.991	1.836	3.005
	C10:1	0.0971	0.0658	0.1003	0.1039	0.0954	0.1247	0.0483	0.087	0.0956	0.088	0.0844	0.0833	0.0688	0.0814	0.1106	0.0826	0.0971	0.1158	0.0798	0.1103	0.0956	0.0906	0.1237	0.0911		2.269	1.537	2.343	2.428	2.229	2.914	1.129	2.033	2.234	2.056	1.972	1.946	1.607	1.902	2.584	1.93	2.269	2.706	1.864	2.577	2.234	2.117	2.89
	C10:2	0.0309	0.0361	0.0428	0.0362	0.0515	0.0463	0.0304	0.0314	0.0434	0.0309	0.0377	0.0328	0.0294	0.0329	0.0376	0.03	0.0298	0.0335	0.0395	0.0301	0.0433	0.0415	0.0423	0.0423		0.722	0.843	1	0.846	1.203	1.082	0.71	0.734	1.014	0.722	0.881	0.766	0.687	0.769	0.879	0.701	0.696	0.783	0.923	0.703	1.012	0.97	0.988
	C12	0.0402	0.0498	0.0457	0.0427	0.0513	0.053	0.0421	0.0474	0.0532	0.0493	0.041	0.0454	0.046	0.0523	0.0435	0.0456	0.0439	0.0546	0.0454	0.0441	0.0398	0.0432	0.0529	0.0416		0.939	1.164	1.068	0.998	1.199	1.238	0.984	1.107	1.243	1.152	0.958	1.061	1.075	1.222	1.016	1.065	1.026	1.276	1.061	1.03	0.93	1.009	1.236
	C12-DC	0.0694	0.0685	0.0658	0.0698	0.0771	0.0794	0.0624	0.0692	0.0778	0.0729	0.0726	0.0675	0.0711	0.0653	0.0669	0.0687	0.0697	0.0735	0.0741	0.0689	0.0669	0.07	0.0862	0.068		1.621	1.6	1.537	1.631	1.801	1.855	1.458	1.617	1.818	1.703	1.696	1.577	1.661	1.526	1.563	1.605	1.629	1.717	1.731	1.61	1.563	1.636	2.014
	C12:1	0.0707	0.0484	0.0704	0.0732	0.0696	0.0897	0.0361	0.0625	0.0713	0.0641	0.0582	0.0588	0.052	0.0605	0.0763	0.0647	0.0665	0.0869	0.0575	0.0861	0.0744	0.0698	0.0907	0.0592		1.652	1.131	1.645	1.71	1.626	2.096	0.843	1.46	1.666	1.498	1.36	1.374	1.215	1.414	1.783	1.512	1.554	2.03	1.343	2.012	1.738	1.631	2.119
	C14	0.02	0.0226	0.0217	0.0206	0.0206	0.0262	0.0183	0.0215	0.0225	0.0197	0.023	0.0196	0.0202	0.0261	0.0175	0.0231	0.0177	0.0223	0.0219	0.0184	0.0211	0.0185	0.0246	0.0214		0.467	0.528	0.507	0.481	0.481	0.612	0.428	0.502	0.526	0.46	0.537	0.458	0.472	0.61	0.409	0.54	0.414	0.521	0.512	0.43	0.493	0.432	0.575
	C14:1	0.0084	0.0136	0.0099	0.0116	0.0131	0.0164	0.0095	0.0102	0.0133	0.0098	0.0087	0.011	0.0087	0.009	0.012	0.0105	0.0095	0.0148	0.0113	0.0115	0.0094	0.012	0.0109	0.01		0.196	0.318	0.231	0.271	0.306	0.383	0.222	0.238	0.311	0.229	0.203	0.257	0.203	0.21	0.28	0.245	0.222	0.346	0.264	0.269	0.22	0.28	0.255
	C14:1-OH	0.0111	0.0171	0.0143	0.0138	0.0154	0.0189	0.0102	0.0123	0.0151	0.0148	0.0118	0.0141	0.012	0.0121	0.0133	0.0135	0.0124	0.0142	0.0123	0.0121	0.0113	0.0111	0.0168	0.0131		0.259	0.4	0.334	0.322	0.36	0.442	0.238	0.287	0.353	0.346	0.276	0.329	0.28	0.283	0.311	0.315	0.29	0.332	0.287	0.283	0.264	0.259	0.393
	C14:2	0.0113	0.0135	0.0103	0.0117	0.0137	0.0145	0.0121	0.0113	0.014	0.0114	0.0125	0.0111	0.0114	0.0111	0.0113	0.0135	0.0099	0.0137	0.0113	0.0117	0.0115	0.0126	0.0155	0.0115		0.264	0.315	0.241	0.273	0.32	0.339	0.283	0.264	0.327	0.266	0.292	0.259	0.266	0.259	0.264	0.315	0.231	0.32	0.264	0.273	0.269	0.294	0.362
	C14:2-OH	0.0081	0.0137	0.0087	0.0108	0.0119	0.0131	0.0107	0.0124	0.0131	0.0122	0.0101	0.011	0.0131	0.0108	0.01	0.0122	0.0114	0.0128	0.0119	0.0107	0.0093	0.0135	0.0126	0.0111		0.189	0.32	0.203	0.252	0.278	0.306	0.25	0.29	0.306	0.285	0.236	0.257	0.306	0.252	0.234	0.285	0.266	0.299	0.278	0.25	0.217	0.315	0.294
	C16	0.0146	0.0153	0.0132	0.0146	0.0182	0.0208	0.0101	0.0122	0.0187	0.0149	0.0138	0.0151	0.0171	0.0256	0.0128	0.0167	0.0175	0.0178	0.0188	0.0143	0.0155	0.0154	0.0173	0.0147		0.341	0.357	0.308	0.341	0.425	0.486	0.236	0.285	0.437	0.348	0.322	0.353	0.4	0.598	0.299	0.39	0.409	0.416	0.439	0.334	0.362	0.36	0.404
	C16-OH	0.0113	0.0194	0.0142	0.0156	0.0152	0.0173	0.0117	0.0113	0.0152	0.0128	0.0108	0.0133	0.0175	0.0116	0.0129	0.0146	0.0104	0.0188	0.0136	0.0129	0.0124	0.0142	0.0179	0.0106		0.264	0.453	0.332	0.364	0.355	0.404	0.273	0.264	0.355	0.299	0.252	0.311	0.409	0.271	0.301	0.341	0.243	0.439	0.318	0.301	0.29	0.332	0.418
	C16:1	0.019	0.0241	0.0209	0.0266	0.0266	0.0318	0.017	0.0205	0.0238	0.0214	0.0222	0.0234	0.0226	0.0211	0.0194	0.0254	0.0213	0.0253	0.0222	0.0215	0.0225	0.024	0.0312	0.0223		0.444	0.563	0.488	0.621	0.621	0.743	0.397	0.479	0.556	0.5	0.519	0.547	0.528	0.493	0.453	0.593	0.498	0.591	0.519	0.502	0.526	0.561	0.729
	C16:1-OH	0.0116	0.0134	0.0122	0.0124	0.0176	0.0196	0.0113	0.0141	0.0152	0.0138	0.0126	0.0136	0.0145	0.0113	0.0128	0.0157	0.0119	0.0142	0.0139	0.0122	0.0122	0.0145	0.0166	0.0113		0.271	0.313	0.285	0.29	0.411	0.458	0.264	0.329	0.355	0.322	0.294	0.318	0.339	0.264	0.299	0.367	0.278	0.332	0.325	0.285	0.285	0.339	0.388
	C16:2	0.0125	0.0187	0.0124	0.0169	0.0173	0.0205	0.0134	0.0135	0.0164	0.0127	0.0139	0.0172	0.0166	0.0123	0.0125	0.0177	0.0153	0.0186	0.0153	0.0144	0.015	0.0158	0.02	0.014		0.292	0.437	0.29	0.395	0.404	0.479	0.313	0.315	0.383	0.297	0.325	0.402	0.388	0.287	0.292	0.414	0.357	0.435	0.357	0.336	0.35	0.369	0.467
	C16:2-OH	0.0127	0.0177	0.0122	0.0136	0.0165	0.0194	0.0141	0.0153	0.0159	0.0145	0.0127	0.0137	0.0137	0.0128	0.0122	0.0173	0.0129	0.0194	0.015	0.0133	0.0131	0.0155	0.018	0.0132		0.297	0.414	0.285	0.318	0.386	0.453	0.329	0.357	0.371	0.339	0.297	0.32	0.32	0.299	0.285	0.404	0.301	0.453	0.35	0.311	0.306	0.362	0.421
	C18	0.007	0.0083	0.0086	0.0089	0.0104	0.0106	0.0088	0.008	0.008	0.009	0.009	0.0077	0.0116	0.0079	0.007	0.0116	0.0083	0.0108	0.0096	0.01	0.0084	0.0083	0.0128	0.0083		0.164	0.194	0.201	0.208	0.243	0.248	0.206	0.187	0.187	0.21	0.21	0.18	0.271	0.185	0.164	0.271	0.194	0.252	0.224	0.234	0.196	0.194	0.299
	C18:1	0.0115	0.0149	0.012	0.0136	0.0172	0.018	0.0134	0.013	0.0176	0.0131	0.0129	0.0157	0.0135	0.0124	0.0125	0.0177	0.0149	0.0195	0.013	0.0148	0.0153	0.0153	0.019	0.0146		0.269	0.348	0.28	0.318	0.402	0.421	0.313	0.304	0.411	0.306	0.301	0.367	0.315	0.29	0.292	0.414	0.348	0.456	0.304	0.346	0.357	0.357	0.444
	C18:1-OH	0.0146	0.019	0.015	0.0143	0.0179	0.0183	0.0126	0.0161	0.0172	0.0173	0.0154	0.0157	0.0198	0.0142	0.0127	0.0167	0.0169	0.0186	0.0171	0.0177	0.0132	0.0163	0.021	0.0145		0.341	0.444	0.35	0.334	0.418	0.428	0.294	0.376	0.402	0.404	0.36	0.367	0.463	0.332	0.297	0.39	0.395	0.435	0.4	0.414	0.308	0.381	0.491
	C18:2	0.0106	0.0174	0.0147	0.0122	0.0166	0.0233	0.01	0.0131	0.0131	0.0136	0.0127	0.0155	0.0127	0.0129	0.0112	0.0164	0.0111	0.0184	0.0145	0.0145	0.0115	0.0169	0.0168	0.0131		0.248	0.407	0.343	0.285	0.388	0.544	0.234	0.306	0.306	0.318	0.297	0.362	0.297	0.301	0.262	0.383	0.259	0.43	0.339	0.339	0.269	0.395	0.393
Lysophosphatidylcholines	lysoPC a C14:0	3.56	3.64	3.82	3.64	3.62	3.61	3.64	3.63	3.78	3.55	3.61	3.58	3.58	3.7	3.8	3.56	3.55	3.63	3.52	3.47	3.74	3.69	3.76	3.7		83.178	85.047	89.252	85.047	84.579	84.346	85.047	84.813	88.318	82.944	84.346	83.645	83.645	86.449	88.785	83.178	82.944	84.813	82.243	81.075	87.383	86.215	87.85
	lysoPC a C16:0	0.39	0.424	0.3708	0.3383	0.3834	0.3525	0.3247	0.3716	0.4186	0.3259	0.3738	0.3534	0.4151	1.08	0.3191	0.3331	0.45	0.2779	0.4269	0.464	0.5466	0.3537	0.3873	0.3108		9.112	9.907	8.664	7.904	8.958	8.236	7.586	8.682	9.78	7.614	8.734	8.257	9.699	25.234	7.456	7.783	10.514	6.493	9.974	10.841	12.771	8.264	9.049
	lysoPC a C16:1	0.1254	0.1648	0.1373	0.1158	0.1203	0.1159	0.1282	0.138	0.1537	0.1191	0.1378	0.1153	0.1403	0.1546	0.1122	0.1446	0.1695	0.1397	0.167	0.1579	0.1444	0.1158	0.1359	0.1284		2.93	3.85	3.208	2.706	2.811	2.708	2.995	3.224	3.591	2.783	3.22	2.694	3.278	3.612	2.621	3.379	3.96	3.264	3.902	3.689	3.374	2.706	3.175
	lysoPC a C17:0	0.011	0.0147	0.0146	0.0116	0.0164	0.0125	0.0156	0.017	0.0082	0.0153	0.0153	0.0123	0.0187	0.0311	0.0134	0.015	0.0199	0.016	0.0157	0.0154	0.0162	0.0163	0.0222	0.0166		0.257	0.343	0.341	0.271	0.383	0.292	0.364	0.397	0.192	0.357	0.357	0.287	0.437	0.727	0.313	0.35	0.465	0.374	0.367	0.36	0.379	0.381	0.519
	lysoPC a C18:0	0.1163	0.1236	0.1294	0.1209	0.1237	0.1111	0.1233	0.1244	0.1227	0.0996	0.1281	0.0988	0.1004	0.3253	0.1076	0.1132	0.1164	0.1036	0.1158	0.1314	0.0997	0.095	0.1237	0.0969		2.717	2.888	3.023	2.825	2.89	2.596	2.881	2.907	2.867	2.327	2.993	2.308	2.346	7.6	2.514	2.645	2.72	2.421	2.706	3.07	2.329	2.22	2.89
	lysoPC a C18:1	0.2666	0.2812	0.296	0.2864	0.2571	0.27	0.247	0.2654	0.2752	0.2472	0.2609	0.2812	0.2942	0.356	0.2329	0.27	0.3398	0.2452	0.3633	0.3232	0.3592	0.2414	0.2606	0.2335		6.229	6.57	6.916	6.692	6.007	6.308	5.771	6.201	6.43	5.776	6.096	6.57	6.874	8.318	5.442	6.308	7.939	5.729	8.488	7.551	8.393	5.64	6.089
	lysoPC a C18:2	0.0476	0.0609	0.0315	0.0447	0.0493	0.0638	0.0494	0.0475	0.0707	0.0391	0.0604	0.0492	0.0683	0.2236	0.0452	0.0506	0.0545	0.0421	0.059	0.0601	0.0527	0.0408	0.0395	0.0428		1.112	1.423	0.736	1.044	1.152	1.491	1.154	1.11	1.652	0.914	1.411	1.15	1.596	5.224	1.056	1.182	1.273	0.984	1.379	1.404	1.231	0.953	0.923
	lysoPC a C20:3	0.0709	0.0606	0.0456	0.0574	0.0659	0.0572	0.0368	0.0375	0.0577	0.0512	0.0592	0.0417	0.0581	0.0761	0.0455	0.0506	0.0454	0.055	0.0566	0.0571	0.058	0.059	0.046	0.0491		1.657	1.416	1.065	1.341	1.54	1.336	0.86	0.876	1.348	1.196	1.383	0.974	1.357	1.778	1.063	1.182	1.061	1.285	1.322	1.334	1.355	1.379	1.075
	lysoPC a C20:4	0.0119	0.0079	0.0146	0.0132	0.0182	0.0191	0.0113	0.0249	0.0174	0.017	0.0102	0.0146	0.0206	0.0661	0.0142	0.019	0.0121	0.0126	0.0157	0.0112	0.0089	0.0104	0.0239	0.0183		0.278	0.185	0.341	0.308	0.425	0.446	0.264	0.582	0.407	0.397	0.238	0.341	0.481	1.544	0.332	0.444	0.283	0.294	0.367	0.262	0.208	0.243	0.558
	lysoPC a C24:0	0.1776	0.1918	0.1328	0.1779	0.1376	0.1922	0.1811	0.1324	0.1301	0.154	0.1438	0.1399	0.1609	0.1536	0.2085	0.1493	0.1548	0.1464	0.1771	0.1871	0.1379	0.1529	0.1639	0.159		4.15	4.481	3.103	4.157	3.215	4.491	4.231	3.093	3.04	3.598	3.36	3.269	3.759	3.589	4.871	3.488	3.617	3.421	4.138	4.371	3.222	3.572	3.829
	lysoPC a C26:0	0.0472	0.0525	0.0341	0.045	0.0545	0.087	0.0522	0.03	0.0621	0.0401	0.0527	0.03	0.0595	0.0375	0.0592	0.0239	0.0327	0.0362	0.0453	0.0591	0.0309	0.0391	0.0575	0.0326		1.103	1.227	0.797	1.051	1.273	2.033	1.22	0.701	1.451	0.937	1.231	0.701	1.39	0.876	1.383	0.558	0.764	0.846	1.058	1.381	0.722	0.914	1.343
	lysoPC a C26:1	0.0531	0.0654	0.0315	0.0215	0.0294	0.0668	0.0546	0.0475	0.0236	0.0264	0.0298	0.0254	0.0374	0.0233	0.0603	0.0221	0.0311	0.0286	0.06	0.0455	0.026	0.0282	0.0437	0.0245		1.241	1.528	0.736	0.502	0.687	1.561	1.276	1.11	0.551	0.617	0.696	0.593	0.874	0.544	1.409	0.516	0.727	0.668	1.402	1.063	0.607	0.659	1.021
	lysoPC a C28:0	0.206	0.189	0.2037	0.2722	0.2498	0.2201	0.2341	0.2383	0.2276	0.2567	0.2583	0.1832	0.2312	0.2093	0.2184	0.1827	0.2458	0.2264	0.2621	0.3199	0.307	0.2116	0.254	0.1936		4.813	4.416	4.759	6.36	5.836	5.143	5.47	5.568	5.318	5.998	6.035	4.28	5.402	4.89	5.103	4.269	5.743	5.29	6.124	7.474	7.173	4.944	5.935
	lysoPC a C28:1	0.0796	0.1083	0.0833	0.0844	0.0943	0.1078	0.0875	0.0894	0.1024	0.0664	0.0808	0.0646	0.0805	0.0826	0.1122	0.0553	0.0865	0.0623	0.1061	0.0918	0.0779	0.0653	0.1038	0.0821		1.86	2.53	1.946	1.972	2.203	2.519	2.044	2.089	2.393	1.551	1.888	1.509	1.881	1.93	2.621	1.292	2.021	1.456	2.479	2.145	1.82	1.526	2.425
Phosphatidylcholines	PC aa C24:0	0.0197	0.0139	0.0111	0.0145	0.0167	0.0197	0.0155	0.0162	0.0215	0.0116	0.0174	0.0105	0.0175	0.0878	0.0246	0.0132	0.0144	0.0134	0.0132	0.0154	0.0165	0.0148	0.0197	0.0118		0.46	0.325	0.259	0.339	0.39	0.46	0.362	0.379	0.502	0.271	0.407	0.245	0.409	2.051	0.575	0.308	0.336	0.313	0.308	0.36	0.386	0.346	0.46
	PC aa C26:0	0.3105	0.3041	0.3171	0.3158	0.3181	0.3396	0.3126	0.2995	0.2965	0.2946	0.3049	0.2876	0.3063	0.3009	0.3124	0.2985	0.3245	0.3064	0.3109	0.3112	0.3321	0.3071	0.3115	0.293		7.255	7.105	7.409	7.379	7.432	7.935	7.304	6.998	6.928	6.883	7.124	6.72	7.157	7.03	7.299	6.974	7.582	7.159	7.264	7.271	7.759	7.175	7.278
	PC aa C28:1	0.403	0.3893	0.3899	0.5302	0.6168	0.5285	0.521	0.5007	0.5485	0.4955	0.5292	0.533	0.5116	0.4094	0.4771	0.4767	0.5967	0.4257	0.5523	0.6337	0.6637	0.5622	0.5967	0.4684		9.416	9.096	9.11	12.388	14.411	12.348	12.173	11.699	12.815	11.577	12.364	12.453	11.953	9.565	11.147	11.138	13.942	9.946	12.904	14.806	15.507	13.136	13.942
	PC aa C30:0	4.53	3.87	4.28	8.55	9.79	8.94	7.89	7.43	8.65	8.77	8.83	8.84	7.37	5.73	7.22	8.61	10.1	7.88	9.84	11.9	12.3	10.1	10.7	8.88		105.841	90.421	100	199.766	228.738	208.879	184.346	173.598	202.103	204.907	206.308	206.542	172.196	133.879	168.692	201.168	235.981	184.112	229.907	278.037	287.383	235.981	250
	PC aa C30:2	0.3858	0.4827	0.4217	0.4157	0.4568	0.3832	0.4065	0.439	0.4693	0.3881	0.4374	0.4058	0.4542	0.3682	0.3896	0.3573	0.4658	0.3452	0.469	0.5115	0.531	0.4492	0.4557	0.4021		9.014	11.278	9.853	9.713	10.673	8.953	9.498	10.257	10.965	9.068	10.22	9.481	10.612	8.603	9.103	8.348	10.883	8.065	10.958	11.951	12.407	10.495	10.647
	PC aa C32:0	5.02	3.45	4.16	13	14.3	15.2	10.2	8.69	11.4	13	12.4	14	8.58	6.39	9.43	13.8	15.5	12.9	17	19.6	24.9	18.8	19.2	15.2		117.29	80.607	97.196	303.738	334.112	355.14	238.318	203.037	266.355	303.738	289.72	327.103	200.467	149.299	220.327	322.43	362.15	301.402	397.196	457.944	581.776	439.252	448.598
	PC aa C32:1	38.6	36.7	38.1	50.6	57.3	49	49.1	51.4	53.9	48	52.1	48.3	50.5	42.3	44.7	46.1	56.4	42.7	56.2	62.2	63.1	52.3	56.2	47		901.869	857.477	890.187	1182.24	1338.79	1144.86	1147.2	1200.93	1259.35	1121.49	1217.29	1128.51	1179.91	988.318	1044.39	1077.1	1317.76	997.664	1313.08	1453.27	1474.3	1221.96	1313.08
	PC aa C32:2	11.8	12.5	12	12.6	14	12	12.3	12.9	13.5	11.7	12.9	11.7	12.9	11.1	11.4	11.1	13.9	10.4	14.1	15.2	16	13	13.8	11.5		275.701	292.056	280.374	294.393	327.103	280.374	287.383	301.402	315.421	273.364	301.402	273.364	301.402	259.346	266.355	259.346	324.766	242.991	329.439	355.14	373.832	303.738	322.43
	PC aa C32:3	1.02	1.14	1.09	1.11	1.21	1.06	1.09	1.15	1.13	1.03	1.1	1.03	1.13	0.9823	0.9706	0.9637	1.19	0.8868	1.23	1.33	1.4	1.12	1.21	1.04		23.832	26.636	25.467	25.935	28.271	24.766	25.467	26.869	26.402	24.065	25.701	24.065	26.402	22.951	22.678	22.516	27.804	20.72	28.738	31.075	32.71	26.168	28.271
	PC aa C34:1	45.3	36.5	41.3	77.4	87.9	75.9	72.6	71.9	81.2	73.2	79.4	76.1	69.5	57.1	66.1	71.2	87.9	67.7	85.2	96.9	98.2	81.7	87.5	73.3		1058.41	852.804	964.953	1808.41	2053.74	1773.36	1696.26	1679.91	1897.2	1710.28	1855.14	1778.04	1623.83	1334.11	1544.39	1663.55	2053.74	1581.78	1990.65	2264.02	2294.39	1908.88	2044.39
	PC aa C34:2	35	34.5	35.2	42.5	47.4	40.4	40.9	42.6	45.2	38.7	43.6	40.3	42.2	38.1	37.6	37.6	46.8	34.5	46.6	51.5	53.4	43.5	47.1	39.6		817.757	806.075	822.43	992.991	1107.48	943.925	955.607	995.327	1056.08	904.206	1018.69	941.589	985.981	890.187	878.505	878.505	1093.46	806.075	1088.79	1203.27	1247.66	1016.36	1100.47
	PC aa C34:3	6.21	6.73	6.31	6.74	7.58	6.44	6.62	7.01	7.24	6.26	6.91	6.39	7.09	5.97	6.08	6	7.51	5.52	7.57	8.33	8.75	7.01	7.51	6.45		145.093	157.243	147.43	157.477	177.103	150.467	154.673	163.785	169.159	146.262	161.449	149.299	165.654	139.486	142.056	140.187	175.467	128.972	176.869	194.626	204.439	163.785	175.467
	PC aa C34:4	0.4952	0.5532	0.5332	0.5327	0.6139	0.5098	0.5336	0.5706	0.5662	0.5082	0.5529	0.5329	0.5647	0.5081	0.4746	0.5083	0.6141	0.4463	0.6089	0.6417	0.7205	0.5671	0.6107	0.5375		11.57	12.925	12.458	12.446	14.343	11.911	12.467	13.332	13.229	11.874	12.918	12.451	13.194	11.871	11.089	11.876	14.348	10.428	14.227	14.993	16.834	13.25	14.269
	PC aa C36:0	0.2086	0.1963	0.2151	0.2584	0.27	0.2411	0.2279	0.2595	0.2701	0.2068	0.2578	0.2144	0.227	0.2333	0.2287	0.2725	0.2733	0.1935	0.2611	0.2786	0.3071	0.3077	0.2546	0.2275		4.874	4.586	5.026	6.037	6.308	5.633	5.325	6.063	6.311	4.832	6.023	5.009	5.304	5.451	5.343	6.367	6.386	4.521	6.1	6.509	7.175	7.189	5.949
	PC aa C36:1	2.42	1.56	1.88	6.05	6.96	6.55	5.12	4.53	5.87	6.01	6	6.45	4.53	3.54	4.62	6.01	7.19	5.54	7.02	8.11	8.96	7.09	7.48	6.05		56.542	36.449	43.925	141.355	162.617	153.037	119.626	105.841	137.15	140.421	140.187	150.701	105.841	82.71	107.944	140.421	167.991	129.439	164.019	189.486	209.346	165.654	174.766
	PC aa C36:2	25.2	22.4	24.4	37.5	42	36.4	35.5	36	39.2	34.8	37.9	35.5	35.7	30.4	32	33.4	42.1	31.4	41	46.4	48.5	39.8	41.7	34.9		588.785	523.364	570.093	876.168	981.308	850.467	829.439	841.121	915.888	813.084	885.514	829.439	834.112	710.28	747.664	780.374	983.645	733.645	957.944	1084.11	1133.18	929.907	974.299
	PC aa C36:3	11.1	11.1	11.3	14	15.6	13.3	13.3	14.1	14.9	12.9	14.3	13.2	13.9	12.3	12.3	12.5	15.4	11.6	15.7	17.1	18	14.4	15.6	12.9		259.346	259.346	264.019	327.103	364.486	310.748	310.748	329.439	348.131	301.402	334.112	308.411	324.766	287.383	287.383	292.056	359.813	271.028	366.822	399.533	420.561	336.449	364.486
	PC aa C36:4	2.27	2.39	2.42	2.59	2.9	2.45	2.45	2.69	2.8	2.39	2.61	2.47	2.62	3.53	2.32	2.21	2.85	2.1	2.82	3.17	3.38	2.7	2.87	2.38		53.037	55.841	56.542	60.514	67.757	57.243	57.243	62.85	65.421	55.841	60.981	57.71	61.215	82.477	54.206	51.636	66.589	49.065	65.888	74.065	78.972	63.084	67.056
	PC aa C36:5	0.3004	0.3426	0.327	0.3475	0.3778	0.3208	0.331	0.3614	0.356	0.2933	0.3353	0.3183	0.3272	0.3811	0.2932	0.294	0.383	0.2898	0.3692	0.4063	0.4225	0.3394	0.3844	0.3037		7.019	8.005	7.64	8.119	8.827	7.495	7.734	8.444	8.318	6.853	7.834	7.437	7.645	8.904	6.85	6.869	8.949	6.771	8.626	9.493	9.871	7.93	8.981
	PC aa C36:6	0.0655	0.0626	0.0613	0.0704	0.088	0.0711	0.0555	0.0737	0.0695	0.072	0.0752	0.0634	0.0844	0.0718	0.0815	0.0674	0.0792	0.051	0.0817	0.0964	0.1091	0.0873	0.0892	0.0771		1.53	1.463	1.432	1.645	2.056	1.661	1.297	1.722	1.624	1.682	1.757	1.481	1.972	1.678	1.904	1.575	1.85	1.192	1.909	2.252	2.549	2.04	2.084
	PC aa C38:0	0.052	0.0358	0.0342	0.0544	0.0656	0.0641	0.0439	0.0472	0.0618	0.054	0.052	0.0505	0.0484	0.0627	0.0488	0.051	0.0583	0.0463	0.0587	0.0812	0.0798	0.0618	0.0704	0.0638		1.215	0.836	0.799	1.271	1.533	1.498	1.026	1.103	1.444	1.262	1.215	1.18	1.131	1.465	1.14	1.192	1.362	1.082	1.371	1.897	1.864	1.444	1.645
	PC aa C38:1	0	0	0	0	0	0.0035	0	0	0	0	0	0	0	0	0	0.0173	0	0.0191	0	0	0.0949	0.0329	0	0		0	0	0	0	0	0.082	0	0	0	0	0	0	0	0	0	0.404	0	0.446	0	0	2.217	0.769	0
	PC aa C38:3	4.8	4.05	4.59	7.48	8.61	7.47	7.08	7.14	7.96	7.19	7.66	7.23	6.95	5.98	6.58	6.86	8.4	6.37	8.49	9.29	10	8.08	8.65	7		112.15	94.626	107.243	174.766	201.168	174.533	165.421	166.822	185.981	167.991	178.972	168.925	162.383	139.72	153.738	160.28	196.262	148.832	198.364	217.056	233.645	188.785	202.103
	PC aa C38:4	4.12	4.02	4.24	5.34	5.97	5.18	5.05	5.36	5.71	4.89	5.48	5.08	5.27	5.22	4.69	4.76	5.96	4.41	5.85	6.64	6.86	5.66	6.06	5		96.262	93.925	99.065	124.766	139.486	121.028	117.991	125.234	133.411	114.252	128.037	118.692	123.131	121.963	109.579	111.215	139.252	103.037	136.682	155.14	160.28	132.243	141.589
	PC aa C38:5	1.18	1.22	1.2	1.32	1.47	1.26	1.27	1.34	1.44	1.22	1.37	1.27	1.35	1.46	1.22	1.14	1.43	1.07	1.46	1.61	1.7	1.41	1.47	1.24		27.57	28.505	28.037	30.841	34.346	29.439	29.673	31.308	33.645	28.505	32.009	29.673	31.542	34.112	28.505	26.636	33.411	25	34.112	37.617	39.72	32.944	34.346
	PC aa C38:6	0.1735	0.1877	0.1678	0.1643	0.2007	0.1805	0.1728	0.1647	0.1953	0.1544	0.1658	0.1637	0.1791	0.4463	0.163	0.1407	0.1821	0.1343	0.1956	0.1973	0.2217	0.1968	0.1953	0.1495		4.054	4.386	3.921	3.839	4.689	4.217	4.037	3.848	4.563	3.607	3.874	3.825	4.185	10.428	3.808	3.287	4.255	3.138	4.57	4.61	5.18	4.598	4.563
	PC aa C40:1	0.11	0.1012	0.1166	0.1378	0.1344	0.1485	0.1262	0.1208	0.1255	0.1262	0.1341	0.1324	0.1172	0.1198	0.124	0.1388	0.151	0.1318	0.1391	0.1378	0.1414	0.1409	0.1417	0.1208		2.57	2.364	2.724	3.22	3.14	3.47	2.949	2.822	2.932	2.949	3.133	3.093	2.738	2.799	2.897	3.243	3.528	3.079	3.25	3.22	3.304	3.292	3.311
	PC aa C40:2	0.0765	0.0652	0.0787	0.283	0.2993	0.301	0.1987	0.2038	0.2618	0.2737	0.2682	0.2802	0.1983	0.1392	0.1979	0.2694	0.2911	0.2555	0.3028	0.3654	0.368	0.3297	0.3327	0.2132		1.787	1.523	1.839	6.612	6.993	7.033	4.643	4.762	6.117	6.395	6.266	6.547	4.633	3.252	4.624	6.294	6.801	5.97	7.075	8.537	8.598	7.703	7.773
	PC aa C40:3	0.4198	0.2812	0.3606	0.9454	1.1	1.02	0.8268	0.7875	1.01	0.8911	0.9245	0.9254	0.7578	0.5603	0.7697	0.8964	1.06	0.7795	1.08	1.24	1.35	1.09	1.13	0.8798		9.808	6.57	8.425	22.089	25.701	23.832	19.318	18.4	23.598	20.82	21.6	21.621	17.706	13.091	17.984	20.944	24.766	18.213	25.234	28.972	31.542	25.467	26.402
	PC aa C40:4	1.93	1.67	1.83	3.03	3.45	3.02	2.87	2.96	3.2	2.9	3.14	3	2.77	2.32	2.61	2.74	3.4	2.59	3.38	3.86	4.05	3.28	3.61	2.89		45.093	39.019	42.757	70.794	80.607	70.561	67.056	69.159	74.766	67.757	73.364	70.093	64.72	54.206	60.981	64.019	79.439	60.514	78.972	90.187	94.626	76.636	84.346
	PC aa C40:5	1.18	1.07	1.17	1.52	1.69	1.48	1.4	1.49	1.53	1.34	1.52	1.44	1.45	1.28	1.3	1.32	1.66	1.22	1.65	1.86	1.96	1.52	1.7	1.37		27.57	25	27.336	35.514	39.486	34.579	32.71	34.813	35.748	31.308	35.514	33.645	33.879	29.907	30.374	30.841	38.785	28.505	38.551	43.458	45.794	35.514	39.72
	PC aa C40:6	0.4389	0.4466	0.4153	0.4601	0.5079	0.4799	0.4471	0.4572	0.504	0.4307	0.5044	0.4435	0.4736	0.5369	0.4447	0.3878	0.4911	0.3947	0.5409	0.5464	0.5719	0.4766	0.5263	0.4509		10.255	10.435	9.703	10.75	11.867	11.213	10.446	10.682	11.776	10.063	11.785	10.362	11.065	12.544	10.39	9.061	11.474	9.222	12.638	12.766	13.362	11.136	12.297
	PC aa C42:0	0.0206	0.0113	0.0164	0.0212	0.0268	0.02	0.0167	0.0116	0.019	0.0231	0.019	0.0191	0.0173	0.0208	0.018	0.0199	0.0246	0.0199	0.0178	0.0238	0.0254	0.0236	0.0226	0.0207		0.481	0.264	0.383	0.495	0.626	0.467	0.39	0.271	0.444	0.54	0.444	0.446	0.404	0.486	0.421	0.465	0.575	0.465	0.416	0.556	0.593	0.551	0.528
	PC aa C42:1	0.0101	0.011	0.0037	0.02	0.0189	0.0171	0.0184	0.0166	0.0204	0.0144	0.0166	0.0133	0.0141	0.0153	0.0158	0.0126	0.0159	0.0144	0.0157	0.0189	0.0256	0.0173	0.0237	0.0159		0.236	0.257	0.086	0.467	0.442	0.4	0.43	0.388	0.477	0.336	0.388	0.311	0.329	0.357	0.369	0.294	0.371	0.336	0.367	0.442	0.598	0.404	0.554
	PC aa C42:2	0.043	0.0343	0.0391	0.0762	0.0764	0.0816	0.0559	0.0607	0.0643	0.0746	0.0726	0.0753	0.0569	0.0499	0.0525	0.0793	0.0839	0.0728	0.0759	0.0944	0.0881	0.0929	0.0766	0.0686		1.005	0.801	0.914	1.78	1.785	1.907	1.306	1.418	1.502	1.743	1.696	1.759	1.329	1.166	1.227	1.853	1.96	1.701	1.773	2.206	2.058	2.171	1.79
	PC aa C42:4	0.0931	0.0743	0.1001	0.2493	0.2618	0.234	0.206	0.2059	0.2341	0.2151	0.2514	0.2518	0.2011	0.1451	0.1904	0.1982	0.2751	0.1925	0.2324	0.2784	0.3284	0.2588	0.2868	0.225		2.175	1.736	2.339	5.825	6.117	5.467	4.813	4.811	5.47	5.026	5.874	5.883	4.699	3.39	4.449	4.631	6.428	4.498	5.43	6.505	7.673	6.047	6.701
	PC aa C42:5	0.2428	0.2137	0.2222	0.3691	0.4334	0.4042	0.3434	0.3471	0.4141	0.3903	0.391	0.3553	0.3585	0.2947	0.3248	0.3385	0.4183	0.3156	0.4106	0.4691	0.5106	0.4157	0.4475	0.344		5.673	4.993	5.192	8.624	10.126	9.444	8.023	8.11	9.675	9.119	9.136	8.301	8.376	6.886	7.589	7.909	9.773	7.374	9.593	10.96	11.93	9.713	10.456
	PC aa C42:6	0.2137	0.2039	0.2226	0.2932	0.3003	0.284	0.2757	0.2902	0.2967	0.255	0.2803	0.2903	0.2937	0.237	0.2669	0.2578	0.3175	0.2658	0.3262	0.3577	0.3895	0.3114	0.3495	0.2804		4.993	4.764	5.201	6.85	7.016	6.636	6.442	6.78	6.932	5.958	6.549	6.783	6.862	5.537	6.236	6.023	7.418	6.21	7.621	8.357	9.1	7.276	8.166
	PC ae C30:0	0.2875	0.2379	0.2585	0.5409	0.6485	0.588	0.4982	0.4703	0.5369	0.5681	0.5653	0.584	0.4465	0.3355	0.4477	0.5502	0.6495	0.511	0.6792	0.7443	0.8258	0.6769	0.6879	0.5904		6.717	5.558	6.04	12.638	15.152	13.738	11.64	10.988	12.544	13.273	13.208	13.645	10.432	7.839	10.46	12.855	15.175	11.939	15.869	17.39	19.294	15.815	16.072
	PC ae C30:1	0.1824	0.1646	0.1808	0.2311	0.2763	0.226	0.2318	0.225	0.2423	0.2254	0.2393	0.2252	0.2086	0.1746	0.1987	0.2247	0.2659	0.1973	0.263	0.2987	0.2991	0.2418	0.265	0.2279		4.262	3.846	4.224	5.4	6.456	5.28	5.416	5.257	5.661	5.266	5.591	5.262	4.874	4.079	4.643	5.25	6.213	4.61	6.145	6.979	6.988	5.65	6.192
	PC ae C30:2	0.0794	0.0774	0.07	0.0874	0.0832	0.0903	0.0878	0.0847	0.0985	0.0919	0.0843	0.0834	0.098	0.0869	0.0767	0.0889	0.0907	0.0816	0.091	0.0918	0.0945	0.0898	0.0949	0.0842		1.855	1.808	1.636	2.042	1.944	2.11	2.051	1.979	2.301	2.147	1.97	1.949	2.29	2.03	1.792	2.077	2.119	1.907	2.126	2.145	2.208	2.098	2.217
	PC ae C32:1	3.2	2.78	3.03	4.85	5.57	4.79	4.54	4.66	5.11	4.7	5.04	4.69	4.49	3.63	4.3	4.5	5.53	4.08	5.34	6.25	6.58	5.21	5.6	4.59		74.766	64.953	70.794	113.318	130.14	111.916	106.075	108.879	119.393	109.813	117.757	109.579	104.907	84.813	100.467	105.14	129.206	95.327	124.766	146.028	153.738	121.729	130.841
	PC ae C32:2	0.7555	0.7188	0.7589	1.01	1.11	0.9786	0.9486	0.9906	1.05	0.9347	1.01	0.9475	0.9805	0.7983	0.863	0.8784	1.08	0.8006	1.12	1.24	1.27	1.04	1.06	0.9177		17.652	16.794	17.731	23.598	25.935	22.864	22.164	23.145	24.533	21.839	23.598	22.138	22.909	18.652	20.164	20.523	25.234	18.706	26.168	28.972	29.673	24.299	24.766
	PC ae C34:0	0.5056	0.487	0.4626	0.8076	0.8022	0.7927	0.6238	0.6371	0.72	0.7211	0.7712	0.7765	0.6438	0.5238	0.6266	0.7177	0.9158	0.6775	0.8439	1.09	1.23	0.9392	0.9429	0.7722		11.813	11.379	10.808	18.869	18.743	18.521	14.575	14.886	16.822	16.848	18.019	18.143	15.042	12.238	14.64	16.769	21.397	15.829	19.717	25.467	28.738	21.944	22.03
	PC ae C34:1	5.19	3.93	4.73	10.4	12	10.6	9.44	8.91	10.7	10.2	10.6	10.4	8.74	6.86	8.6	9.91	12	9.16	11.8	13.6	14.4	11.6	12.4	9.88		121.262	91.822	110.514	242.991	280.374	247.664	220.561	208.178	250	238.318	247.664	242.991	204.206	160.28	200.935	231.542	280.374	214.019	275.701	317.757	336.449	271.028	289.72
	PC ae C34:2	2.86	2.57	2.79	4.11	4.67	4.02	3.83	3.88	4.44	3.89	4.24	3.94	4.01	3.23	3.65	3.76	4.58	3.46	4.55	5.18	5.48	4.32	4.62	3.82		66.822	60.047	65.187	96.028	109.112	93.925	89.486	90.654	103.738	90.888	99.065	92.056	93.692	75.467	85.28	87.85	107.009	80.841	106.308	121.028	128.037	100.935	107.944
	PC ae C34:3	0.5568	0.5428	0.567	0.6881	0.7995	0.71	0.6837	0.7226	0.7648	0.6475	0.7041	0.6822	0.6841	0.6588	0.6288	0.6336	0.8064	0.555	0.7885	0.8947	0.9141	0.7322	0.7671	0.6361		13.009	12.682	13.248	16.077	18.68	16.589	15.974	16.883	17.869	15.129	16.451	15.939	15.984	15.393	14.692	14.804	18.841	12.967	18.423	20.904	21.357	17.107	17.923
	PC ae C36:0	0.6001	0.6455	0.6125	0.6897	0.7265	0.6435	0.6463	0.6406	0.6929	0.6014	0.6341	0.6225	0.6244	0.5612	0.592	0.5771	0.6881	0.5432	0.6857	0.788	0.802	0.6973	0.7137	0.5731		14.021	15.082	14.311	16.114	16.974	15.035	15.1	14.967	16.189	14.051	14.815	14.544	14.589	13.112	13.832	13.484	16.077	12.692	16.021	18.411	18.738	16.292	16.675
	PC ae C36:1	0.7306	0.6373	0.6902	1.55	1.78	1.67	1.32	1.21	1.42	1.48	1.56	1.55	1.15	0.9288	1.22	1.52	1.76	1.37	1.78	2.01	2.25	1.88	1.88	1.51		17.07	14.89	16.126	36.215	41.589	39.019	30.841	28.271	33.178	34.579	36.449	36.215	26.869	21.701	28.505	35.514	41.121	32.009	41.589	46.963	52.57	43.925	43.925
	PC ae C36:2	2.32	1.93	2.12	3.91	4.49	3.82	3.58	3.54	4.12	3.69	3.91	3.86	3.49	2.82	3.31	3.51	4.36	3.22	4.22	4.95	5.21	4.23	4.52	3.64		54.206	45.093	49.533	91.355	104.907	89.252	83.645	82.71	96.262	86.215	91.355	90.187	81.542	65.888	77.336	82.009	101.869	75.234	98.598	115.654	121.729	98.832	105.607
	PC ae C36:3	1.62	1.44	1.57	2.52	2.81	2.43	2.31	2.34	2.63	2.28	2.5	2.37	2.33	1.92	2.16	2.29	2.73	2.06	2.73	3.08	3.28	2.6	2.78	2.25		37.85	33.645	36.682	58.879	65.654	56.776	53.972	54.673	61.449	53.271	58.411	55.374	54.439	44.86	50.467	53.505	63.785	48.131	63.785	71.963	76.636	60.748	64.953
	PC ae C36:4	0.4399	0.4268	0.4387	0.6007	0.6963	0.5825	0.5578	0.5924	0.6032	0.5595	0.6233	0.5432	0.5725	0.5722	0.5141	0.5236	0.6733	0.5038	0.6922	0.7234	0.7729	0.6166	0.6603	0.5688		10.278	9.972	10.25	14.035	16.269	13.61	13.033	13.841	14.093	13.072	14.563	12.692	13.376	13.369	12.012	12.234	15.731	11.771	16.173	16.902	18.058	14.407	15.428
	PC ae C36:5	0.1262	0.1286	0.1098	0.1795	0.2029	0.1939	0.161	0.1681	0.1838	0.1675	0.191	0.1857	0.1794	0.2454	0.1573	0.1654	0.2028	0.1731	0.2047	0.2251	0.2361	0.2074	0.216	0.1677		2.949	3.005	2.565	4.194	4.741	4.53	3.762	3.928	4.294	3.914	4.463	4.339	4.192	5.734	3.675	3.864	4.738	4.044	4.783	5.259	5.516	4.846	5.047
	PC ae C38:0	0.0802	0.0704	0.0803	0.0876	0.0868	0.0984	0.0769	0.0917	0.0989	0.0831	0.0871	0.0857	0.0877	0.0844	0.0859	0.0848	0.0876	0.0664	0.0914	0.1045	0.1173	0.1029	0.0957	0.0879		1.874	1.645	1.876	2.047	2.028	2.299	1.797	2.143	2.311	1.942	2.035	2.002	2.049	1.972	2.007	1.981	2.047	1.551	2.136	2.442	2.741	2.404	2.236
	PC ae C38:1	0.1139	0.11	0.106	0.2312	0.2632	0.2629	0.1909	0.1513	0.2267	0.2344	0.2169	0.2137	0.1791	0.128	0.1708	0.2241	0.2558	0.214	0.2672	0.2826	0.3879	0.293	0.2997	0.2256		2.661	2.57	2.477	5.402	6.15	6.143	4.46	3.535	5.297	5.477	5.068	4.993	4.185	2.991	3.991	5.236	5.977	5	6.243	6.603	9.063	6.846	7.002
	PC ae C38:2	0.344	0.2841	0.3615	0.8146	0.9205	0.8738	0.6965	0.6263	0.7853	0.8115	0.8042	0.8268	0.6325	0.5077	0.6685	0.786	0.9038	0.7041	0.9134	1.07	1.18	0.9388	0.9812	0.7627		8.037	6.638	8.446	19.033	21.507	20.416	16.273	14.633	18.348	18.96	18.79	19.318	14.778	11.862	15.619	18.364	21.117	16.451	21.341	25	27.57	21.935	22.925
	PC ae C38:3	1.1	0.8354	0.9569	2.16	2.42	2.13	1.9	1.8	2.14	2.02	2.13	2.06	1.82	1.44	1.71	1.95	2.47	1.84	2.4	2.67	2.86	2.42	2.48	2.04		25.701	19.519	22.357	50.467	56.542	49.766	44.393	42.056	50	47.196	49.766	48.131	42.523	33.645	39.953	45.561	57.71	42.991	56.075	62.383	66.822	56.542	57.944
	PC ae C38:4	0.9216	0.8037	0.87	1.41	1.6	1.39	1.3	1.31	1.48	1.31	1.4	1.35	1.29	1.11	1.21	1.27	1.59	1.18	1.58	1.77	1.89	1.51	1.67	1.32		21.533	18.778	20.327	32.944	37.383	32.477	30.374	30.607	34.579	30.607	32.71	31.542	30.14	25.935	28.271	29.673	37.15	27.57	36.916	41.355	44.159	35.28	39.019
	PC ae C38:5	0.2987	0.2586	0.278	0.3946	0.4488	0.4045	0.3762	0.3773	0.411	0.3593	0.3923	0.3967	0.3613	0.4227	0.3266	0.3669	0.4634	0.3329	0.442	0.4947	0.5328	0.424	0.4777	0.3351		6.979	6.042	6.495	9.22	10.486	9.451	8.79	8.815	9.603	8.395	9.166	9.269	8.442	9.876	7.631	8.572	10.827	7.778	10.327	11.558	12.449	9.907	11.161
	PC ae C38:6	0.0808	0.09	0.0751	0.1033	0.1335	0.1122	0.0981	0.1049	0.1058	0.1101	0.107	0.0953	0.096	0.1215	0.0905	0.081	0.1095	0.0949	0.1159	0.1433	0.1323	0.0993	0.1226	0.0968		1.888	2.103	1.755	2.414	3.119	2.621	2.292	2.451	2.472	2.572	2.5	2.227	2.243	2.839	2.114	1.893	2.558	2.217	2.708	3.348	3.091	2.32	2.864
	PC ae C40:1	0.0251	0.0214	0.0251	0.0355	0.0295	0.0411	0.032	0.0254	0.0275	0.0317	0.0353	0.0292	0.0268	0.0338	0.0397	0.0391	0.0397	0.0311	0.0333	0.0389	0.0534	0.0341	0.0434	0.0309		0.586	0.5	0.586	0.829	0.689	0.96	0.748	0.593	0.643	0.741	0.825	0.682	0.626	0.79	0.928	0.914	0.928	0.727	0.778	0.909	1.248	0.797	1.014
	PC ae C40:2	0.0649	0.052	0.0575	0.142	0.1705	0.176	0.1232	0.1238	0.134	0.1409	0.149	0.1285	0.1023	0.0985	0.1109	0.1296	0.1643	0.1263	0.1668	0.1723	0.2393	0.1691	0.1587	0.1423		1.516	1.215	1.343	3.318	3.984	4.112	2.879	2.893	3.131	3.292	3.481	3.002	2.39	2.301	2.591	3.028	3.839	2.951	3.897	4.026	5.591	3.951	3.708
	PC ae C40:3	0.1416	0.1164	0.12	0.3589	0.404	0.3686	0.2833	0.2639	0.3774	0.3411	0.3681	0.3558	0.2694	0.2108	0.2788	0.3431	0.3919	0.3185	0.3692	0.4529	0.4887	0.4303	0.4097	0.3367		3.308	2.72	2.804	8.386	9.439	8.612	6.619	6.166	8.818	7.97	8.6	8.313	6.294	4.925	6.514	8.016	9.157	7.442	8.626	10.582	11.418	10.054	9.572
	PC ae C40:4	0.4589	0.3517	0.4527	0.8894	0.9717	0.8417	0.8009	0.7763	0.8965	0.837	0.8495	0.8327	0.7386	0.6118	0.7479	0.7772	0.9462	0.7266	1.02	1.09	1.21	0.9385	0.9933	0.7928		10.722	8.217	10.577	20.78	22.703	19.666	18.713	18.138	20.946	19.556	19.848	19.456	17.257	14.294	17.474	18.159	22.107	16.977	23.832	25.467	28.271	21.928	23.208
	PC ae C40:5	0.2901	0.247	0.2628	0.4546	0.5068	0.4429	0.4288	0.4316	0.4721	0.4224	0.4754	0.4277	0.4128	0.3751	0.3572	0.4001	0.4781	0.3713	0.5025	0.5566	0.6083	0.4815	0.4914	0.4066		6.778	5.771	6.14	10.621	11.841	10.348	10.019	10.084	11.03	9.869	11.107	9.993	9.645	8.764	8.346	9.348	11.171	8.675	11.741	13.005	14.213	11.25	11.481
	PC ae C40:6	0.0853	0.0914	0.0941	0.1378	0.1572	0.1349	0.1268	0.123	0.1396	0.1238	0.1339	0.1363	0.1255	0.1281	0.1192	0.1179	0.1582	0.1019	0.1524	0.1581	0.1739	0.1432	0.1398	0.1166		1.993	2.136	2.199	3.22	3.673	3.152	2.963	2.874	3.262	2.893	3.129	3.185	2.932	2.993	2.785	2.755	3.696	2.381	3.561	3.694	4.063	3.346	3.266
	PC ae C42:0	0.3016	0.2991	0.2972	0.3285	0.3264	0.3223	0.3272	0.3295	0.3394	0.2936	0.3169	0.3032	0.3254	0.296	0.3231	0.2999	0.3305	0.2991	0.3268	0.3422	0.3497	0.3179	0.3425	0.3083		7.047	6.988	6.944	7.675	7.626	7.53	7.645	7.699	7.93	6.86	7.404	7.084	7.603	6.916	7.549	7.007	7.722	6.988	7.636	7.995	8.171	7.428	8.002
	PC ae C42:1	0.0384	0.0344	0.0312	0.0426	0.0497	0.0393	0.0346	0.0367	0.0382	0.0382	0.042	0.0343	0.0341	0.0376	0.0427	0.0402	0.0382	0.0389	0.036	0.0444	0.0528	0.0429	0.0413	0.0377		0.897	0.804	0.729	0.995	1.161	0.918	0.808	0.857	0.893	0.893	0.981	0.801	0.797	0.879	0.998	0.939	0.893	0.909	0.841	1.037	1.234	1.002	0.965
	PC ae C42:2	0.012	0.0126	0.0126	0.031	0.0388	0.029	0.0257	0.0245	0.029	0.0276	0.0296	0.0275	0.0212	0.0214	0.0279	0.0251	0.0331	0.0175	0.0284	0.0321	0.0396	0.0296	0.0356	0.0248		0.28	0.294	0.294	0.724	0.907	0.678	0.6	0.572	0.678	0.645	0.692	0.643	0.495	0.5	0.652	0.586	0.773	0.409	0.664	0.75	0.925	0.692	0.832
	PC ae C42:3	0.0297	0.0232	0.0244	0.0507	0.0647	0.0475	0.0394	0.05	0.0413	0.0515	0.0489	0.0521	0.0356	0.0367	0.0403	0.054	0.044	0.0454	0.0567	0.056	0.0718	0.0538	0.0521	0.0396		0.694	0.542	0.57	1.185	1.512	1.11	0.921	1.168	0.965	1.203	1.143	1.217	0.832	0.857	0.942	1.262	1.028	1.061	1.325	1.308	1.678	1.257	1.217
	PC ae C42:4	0	0	0	0.018	0.037	0.0287	0.0111	0.0083	0.0248	0.0191	0.0143	0.0213	0.0093	0.0005	0.0066	0.0182	0.027	0.0068	0.0277	0.0383	0.0564	0.0293	0.0345	0.0198		0	0	0	0.421	0.864	0.671	0.259	0.194	0.579	0.446	0.334	0.498	0.217	0.012	0.154	0.425	0.631	0.159	0.647	0.895	1.318	0.685	0.806
	PC ae C42:5	0.3476	0.3426	0.3674	0.4103	0.4318	0.4081	0.3896	0.3732	0.4078	0.3958	0.4217	0.3908	0.3757	0.3846	0.4051	0.3993	0.4157	0.4223	0.4039	0.4183	0.431	0.4329	0.4104	0.374		8.121	8.005	8.584	9.586	10.089	9.535	9.103	8.72	9.528	9.248	9.853	9.131	8.778	8.986	9.465	9.329	9.713	9.867	9.437	9.773	10.07	10.114	9.589
	PC ae C44:3	0.0103	0.0095	0.0057	0.0146	0.0185	0.0214	0.0108	0.0109	0.0113	0.0149	0.0125	0.0185	0.0177	0.011	0.0117	0.0118	0.0224	0.0145	0.0157	0.0186	0.0164	0.0118	0.0161	0.02		0.241	0.222	0.133	0.341	0.432	0.5	0.252	0.255	0.264	0.348	0.292	0.432	0.414	0.257	0.273	0.276	0.523	0.339	0.367	0.435	0.383	0.276	0.376
	PC ae C44:4	0.0385	0.0348	0.0307	0.0392	0.0453	0.0388	0.0414	0.0465	0.0414	0.0412	0.0405	0.0408	0.0351	0.0436	0.0443	0.0468	0.0404	0.0439	0.0356	0.049	0.0443	0.0437	0.0467	0.0382		0.9	0.813	0.717	0.916	1.058	0.907	0.967	1.086	0.967	0.963	0.946	0.953	0.82	1.019	1.035	1.093	0.944	1.026	0.832	1.145	1.035	1.021	1.091
	PC ae C44:5	0.0249	0.0214	0.0211	0.0321	0.0289	0.0294	0.0242	0.0219	0.0162	0.022	0.0234	0.0277	0.0237	0.0379	0.0292	0.0229	0.0286	0.0239	0.0275	0.027	0.0291	0.0271	0.0223	0.0242		0.582	0.5	0.493	0.75	0.675	0.687	0.565	0.512	0.379	0.514	0.547	0.647	0.554	0.886	0.682	0.535	0.668	0.558	0.643	0.631	0.68	0.633	0.521
	PC ae C44:6	0.0136	0.0077	0.009	0.01	0.019	0.0152	0.0136	0.0148	0.0168	0.0115	0.012	0.008	0.0143	0.0189	0.0128	0.0119	0.0173	0.0134	0.0196	0.0179	0.0171	0.0162	0.0166	0.0087		0.318	0.18	0.21	0.234	0.444	0.355	0.318	0.346	0.393	0.269	0.28	0.187	0.334	0.442	0.299	0.278	0.404	0.313	0.458	0.418	0.4	0.379	0.388
Sphingomyelins	SM (OH) C14:1	0.0017	0	0.0016	0.0083	0.011	0.001	0.0025	0.0053	0	0.0155	0.0029	0.0106	0.0002	0.0334	0.013	0.0058	0.0063	0.0029	0.0062	0.0123	0.0127	0.0065	0.0128	0.0026		0.04	0	0.037	0.194	0.257	0.023	0.058	0.124	0	0.362	0.068	0.248	0.005	0.78	0.304	0.136	0.147	0.068	0.145	0.287	0.297	0.152	0.299
	SM (OH) C16:1	0.0041	0.0188	0.0301	0.0538	0.0635	0.0554	0.0367	0.0745	0.0445	0.0594	0.0554	0.0268	0.0438	0.0615	0.044	0.0635	0.091	0.0687	0.0628	0.0678	0.0921	0.0603	0.0855	0.0771		0.096	0.439	0.703	1.257	1.484	1.294	0.857	1.741	1.04	1.388	1.294	0.626	1.023	1.437	1.028	1.484	2.126	1.605	1.467	1.584	2.152	1.409	1.998
	SM (OH) C22:1	0.034	0.0079	0	0.025	0.0054	0	0.0135	0	0.0303	0	0	0.0093	0	0.0968	0	0.0147	0.0145	0.0043	0	0	0.001	0	0	0		0.794	0.185	0	0.584	0.126	0	0.315	0	0.708	0	0	0.217	0	2.262	0	0.343	0.339	0.1	0	0	0.023	0	0
	SM (OH) C22:2	0	0	0	0	0	0	0	0.0197	0	0.0204	0.0096	0	0	0.0672	0.0046	0	0	0	0	0	0	0	0	0		0	0	0	0	0	0	0	0.46	0	0.477	0.224	0	0	1.57	0.107	0	0	0	0	0	0	0	0
	SM (OH) C24:1	0.0086	0.0171	0.0058	0.0258	0.0426	0.0235	0.0175	0.0132	0.0342	0.0283	0.0177	0.0319	0.0107	0.0311	0.0111	0.0181	0.0307	0.0204	0.0214	0.0539	0.0091	0.0243	0.0401	0.0211		0.201	0.4	0.136	0.603	0.995	0.549	0.409	0.308	0.799	0.661	0.414	0.745	0.25	0.727	0.259	0.423	0.717	0.477	0.5	1.259	0.213	0.568	0.937
	SM C16:0	7.23	5.69	6.53	16	18.7	17.1	13.9	13.5	16.1	17	16.3	16.9	12.3	10.1	13	16.4	18.9	15.4	19.3	21.8	24	19.3	21.7	17.3		168.925	132.944	152.57	373.832	436.916	399.533	324.766	315.421	376.168	397.196	380.841	394.86	287.383	235.981	303.738	383.178	441.589	359.813	450.935	509.346	560.748	450.935	507.009
	SM C16:1	0.4561	0.491	0.4638	0.5314	0.6235	0.5034	0.5121	0.5902	0.5922	0.5175	0.563	0.4953	0.5645	0.5675	0.494	0.4511	0.5806	0.4078	0.5866	0.6435	0.6582	0.5511	0.6007	0.5116		10.657	11.472	10.836	12.416	14.568	11.762	11.965	13.79	13.836	12.091	13.154	11.572	13.189	13.259	11.542	10.54	13.565	9.528	13.706	15.035	15.379	12.876	14.035
	SM C18:0	0	0	0	0.9669	0.8095	1.09	0.5494	0.3782	0.5679	0.9114	0.6261	0.9714	0.2077	0.3387	0.5199	0.9877	1.01	0.9551	1.25	1.4	1.65	1.38	1.41	1.18		0	0	0	22.591	18.914	25.467	12.836	8.836	13.269	21.294	14.629	22.696	4.853	7.914	12.147	23.077	23.598	22.315	29.206	32.71	38.551	32.243	32.944
	SM C18:1	0.2679	0.1901	0.2717	0.405	0.438	0.333	0.3148	0.4438	0.4843	0.3472	0.4425	0.3688	0.3647	0.4471	0.3714	0.347	0.4359	0.3705	0.404	0.5045	0.5142	0.428	0.4363	0.3844		6.259	4.442	6.348	9.463	10.234	7.78	7.355	10.369	11.315	8.112	10.339	8.617	8.521	10.446	8.678	8.107	10.185	8.657	9.439	11.787	12.014	10	10.194
	SM C20:2	0	0	0	0.0094	0	0.0008	0	0	0.0007	0.0043	0	0	0	0	0.0351	0	0	0	0	0.0011	0	0	0	0		0	0	0	0.22	0	0.019	0	0	0.016	0.1	0	0	0	0	0.82	0	0	0	0	0.026	0	0	0
	SM C22:3	0	0	0.0052	0	0	0	0	0	0	0.0029	0	0.0003	0.001	0	0.0159	0	0	0	0	0	0.0075	0.0086	0	0.008		0	0	0.121	0	0	0	0	0	0	0.068	0	0.007	0.023	0	0.371	0	0	0	0	0	0.175	0.201	0
	SM C24:0	0.889	0.6461	0.8102	1.81	2.08	1.8	1.64	1.64	1.92	1.78	1.78	1.73	1.53	1.34	1.5	1.58	1.93	1.49	2.04	2.18	2.34	1.95	2.16	1.75		20.771	15.096	18.93	42.29	48.598	42.056	38.318	38.318	44.86	41.589	41.589	40.421	35.748	31.308	35.047	36.916	45.093	34.813	47.664	50.935	54.673	45.561	50.467
	SM C24:1	0.2156	0	0	1.64	1.78	2.09	0.8741	0.4459	1.1	1.72	1.49	2.04	0.633	0.6139	0.9626	1.82	1.67	1.63	1.96	2.32	3.12	2.44	2.25	1.62		5.037	0	0	38.318	41.589	48.832	20.423	10.418	25.701	40.187	34.813	47.664	14.79	14.343	22.491	42.523	39.019	38.084	45.794	54.206	72.897	57.009	52.57
	SM C26:0	0.008	0	0	0	0.0054	0	0.0138	0	0	0.0099	0	0	0	0	0	0	0	0	0	0	0.0038	0	0	0.0333		0.187	0	0	0	0.126	0	0.322	0	0	0.231	0	0	0	0	0	0	0	0	0	0	0.089	0	0
	SM C26:1	0	0.0089	0	0	0.0276	0	0.0313	0.0089	0	0.0149	0.0231	0.0297	0.0015	0.0279	0	0.0295	0.0471	0.0453	0	0.0077	0.0431	0.0294	0.0419	0.037		0	0.208	0	0	0.645	0	0.731	0.208	0	0.348	0.54	0.694	0.035	0.652	0	0.689	1.1	1.058	0	0.18	1.007	0.687	0.979
Energy Metabolism Intermediates	Glc	177	187	167	123	145	113	157	148	121	118	103	109	119	124	124	108	96.6	124	105	155	106	141	115	96.5		4135.51	4369.16	3901.87	2873.83	3387.85	2640.19	3668.22	3457.94	2827.1	2757.01	2406.54	2546.73	2780.37	2897.2	2897.2	2523.36	2257.01	2897.2	2453.27	3621.49	2476.64	3294.39	2686.92
	Ribose	0.1179	0.1261	0.1227	0.1048	0.1581	0.1293	0.1517	0.1888	0.2201	0.3007	0.3492	0.2084	0.2429	0.2416	0.1544	0.2192	0.4279	0.1578	0.1499	0.3243	0.3438	0.1114	0.1799	0.1751		2.755	2.946	2.867	2.449	3.694	3.021	3.544	4.411	5.143	7.026	8.159	4.869	5.675	5.645	3.607	5.121	9.998	3.687	3.502	7.577	8.033	2.603	4.203
	2-HG	1.64	1.67	1.61	1.33	1.55	1.42	1.5	1.4	1.35	1.42	1.56	1.44	1.67	1.52	1.47	1.57	1.77	1.53	1.8	2.1	1.92	2.01	2.07	1.94		38.318	39.019	37.617	31.075	36.215	33.178	35.047	32.71	31.542	33.178	36.449	33.645	39.019	35.514	34.346	36.682	41.355	35.748	42.056	49.065	44.86	46.963	48.364
	alpha-KGA	7.34	6.42	7.09	6.44	7	5.79	7.76	7.68	6.9	8.29	8.19	8.65	10.5	10.5	10.4	10.9	10.7	11.1	9.9	11.4	10.2	11.2	11.5	10.6		171.495	150	165.654	150.467	163.551	135.28	181.308	179.439	161.215	193.692	191.355	202.103	245.327	245.327	242.991	254.673	250	259.346	231.308	266.355	238.318	261.682	268.692
	Fum	12.4	12	12.1	12.9	14.2	12.9	12.8	13.6	12.6	16.2	15	18.1	15	14.3	19.5	18.8	17.2	21.2	15.3	21.6	19.4	15.4	18.3	15.8		289.72	280.374	282.71	301.402	331.776	301.402	299.065	317.757	294.393	378.505	350.467	422.897	350.467	334.112	455.607	439.252	401.869	495.327	357.477	504.673	453.271	359.813	427.57
	Mal	66.8	62.5	72.3	59.6	67.2	57.6	66.7	65	62.2	65.2	71.9	61.6	75.5	75.6	60.9	61.2	76	61.3	64.1	72	67.7	75.6	78.1	78.4		1560.75	1460.28	1689.25	1392.52	1570.09	1345.79	1558.41	1518.69	1453.27	1523.36	1679.91	1439.25	1764.02	1766.36	1422.9	1429.91	1775.7	1432.24	1497.66	1682.24	1581.78	1766.36	1824.77
	Suc	8.49	7.87	7.65	7.44	9.78	7.3	8.58	8.32	7.87	8.75	9.72	8.69	10.7	10.1	9.95	9.79	10.5	9.4	8.53	9.18	8.95	11.4	11	10.4		198.364	183.879	178.738	173.832	228.505	170.561	200.467	194.393	183.879	204.439	227.103	203.037	250	235.981	232.477	228.738	245.327	219.626	199.299	214.486	209.112	266.355	257.009
	2-HBA	0.2274	0.1796	0.2808	0.1596	0.211	0.1617	0.2164	0.1865	0.2118	0.226	0.2005	0.3373	0.2276	0.1902	0.194	0.2442	0.1863	0.2322	0.1802	0.2429	0.2148	0.2241	0.2515	0.1773		5.313	4.196	6.561	3.729	4.93	3.778	5.056	4.357	4.949	5.28	4.685	7.881	5.318	4.444	4.533	5.706	4.353	5.425	4.21	5.675	5.019	5.236	5.876
	3-HBA	0.8901	0.9371	0.9199	0.755	0.8649	0.789	0.8287	0.8115	0.7782	0.775	0.8616	0.7638	0.8562	0.7944	0.7851	0.6649	0.7438	0.6509	0.5689	0.7005	0.6058	0.7357	0.7392	0.6855		20.797	21.895	21.493	17.64	20.208	18.435	19.362	18.96	18.182	18.107	20.131	17.846	20.005	18.561	18.343	15.535	17.379	15.208	13.292	16.367	14.154	17.189	17.271
	Lac	709	777	739	613	698	605	688	656	620	644	746	629	722	668	656	548	655	531	464	589	546	732	771	720		16565.4	18154.2	17266.4	14322.4	16308.4	14135.5	16074.8	15327.1	14486	15046.7	17429.9	14696.3	16869.2	15607.5	15327.1	12803.7	15303.7	12406.5	10841.1	13761.7	12757	17102.8	18014
	Pyr + OAA	26.6	30.2	32.6	20.5	27.5	20.7	27	27.8	24.5	23.5	29.1	20.5	27.6	26.1	25.5	19.7	26.5	18.6	15.3	21.6	17.1	26.8	28.3	26.2		621.495	705.607	761.682	478.972	642.523	483.645	630.841	649.533	572.43	549.065	679.907	478.972	644.86	609.813	595.794	460.28	619.159	434.579	357.477	504.673	399.533	626.168	661.215
	CitA	1.74	0.9204	2.98	1.11	1.48	0.3958	1.91	3.63	1.8	2.4	1.32	1.4	1.93	4.07	1.47	0.964	1.49	2.93	1.2	0.8063	0.1193	0.5844	2.1	2.53		40.654	21.505	69.626	25.935	34.579	9.248	44.626	84.813	42.056	56.075	30.841	32.71	45.093	95.093	34.346	22.523	34.813	68.458	28.037	18.839	2.787	13.654	49.065
	Isocit	0.2944	0.2478	0.3036	0.2631	0.2379	0.2209	0.2697	0.3237	0.2734	0.2378	0.2381	0.2421	0.2671	0.3442	0.2539	0.2249	0.2267	0.283	0.2107	0.2025	0.1717	0.2271	0.2626	0.2748		6.879	5.79	7.093	6.147	5.558	5.161	6.301	7.563	6.388	5.556	5.563	5.657	6.241	8.042	5.932	5.255	5.297	6.612	4.923	4.731	4.012	5.306	6.136
Hexoses	H1	208	258	222	177	199	148	196	214	191	164	144	154	161	194	154	147	149	160	171	224	181	182	158	128		4859.81	6028.04	5186.92	4135.51	4649.53	3457.94	4579.44	5000	4462.62	3831.78	3364.49	3598.13	3761.68	4532.71	3598.13	3434.58	3481.31	3738.32	3995.33	5233.65	4228.97	4252.34	3691.59
	In grey - values below LOD
[truncated: 1 more columns]

## Sheet: hNSC 2
		Volume Normalization (µM) - assuming 150 µL reconstituted sample																									Protein Normalization (pmol/10^6 cells) - assuming samples contain 2.53x10^6 cells
	Collection Time Point (Minute)	Before Pulse			0			5			10			15			30			60			120				Before Pulse			0			5			10			15			30			60			120
Amino Acids & Biogenic Amines	Ala	114	89.2	62.1	92.2	100	68.8	57.8	92.5	70.7	56.8	56.9	81	62.5	76.9	41.2	26.6	42	44.3	46.5	61.6	62.7	39.4	52.5	71.1		6758.95	5288.58	3681.85	5466.45	5928.9	4079.08	3426.9	5484.23	4191.73	3367.62	3373.54	4802.41	3705.56	4559.32	2442.71	1577.09	2490.14	2626.5	2756.94	3652.2	3717.42	2335.99	3112.67
	Arg	22.6	17.4	13.4	15.1	14.2	10.7	11	17.3	13.4	7.67	9.22	13.3	12.5	13	10.4	4.37	7.59	8.06	8.19	11.4	11.1	7.79	10.7	14.5		1339.93	1031.63	794.473	895.264	841.904	634.392	652.179	1025.7	794.473	454.747	546.645	788.544	741.113	770.757	616.606	259.093	450.004	477.869	485.577	675.895	658.108	461.861	634.392
	Asn	5.76	4.5	3.44	5.56	5.88	3.66	3.12	4.71	3.69	3	3.19	4.66	3.22	3.64	1.83	1.2	2.02	2.31	1.65	2.47	3.11	0.986	1.44	2.61		341.505	266.8	203.954	329.647	348.619	216.998	184.982	279.251	218.776	177.867	189.132	276.287	190.911	215.812	108.499	71.1468	119.764	136.958	97.8268	146.444	184.389	58.459	85.3762
	Asp	15.4	10.4	6.2	17.6	16.1	13.1	8.25	14	8.53	9.99	12.7	12.7	13.5	7.5	4.64	7.74	9.81	11.7	7.58	16.2	17.7	8.16	11.7	19.7		913.051	616.606	367.592	1043.49	954.553	776.686	489.134	830.046	505.735	592.297	752.97	752.97	800.402	444.668	275.101	458.897	581.625	693.681	449.411	960.482	1049.42	483.798	693.681
	Cit	0.18	0.234	0.178	0	0.204	0.148	0	0.272	0.163	0.194	0.179	0	0	0	0.165	0.509	0.415	0	0.299	0.099	0.247	0.336	0.264	0.124		10.672	13.8736	10.5534	0	12.095	8.77477	0	16.1266	9.66411	11.5021	10.6127	0	0	0	9.78269	30.1781	24.6049	0	17.7274	5.86961	14.6444	19.9211	15.6523
	Gln	461	356	269	464	427	326	399	657	474	358	426	630	566	613	434	250	452	496	640	897	887	687	918	1344		27332.2	21106.9	15948.7	27510.1	25316.4	19328.2	23656.3	38952.9	28103	21225.5	25257.1	37352.1	33557.6	36344.2	25731.4	14822.2	26798.6	29407.3	37945	53182.2	52589.3	40731.5	54427.3
	Glu	138	110	75.2	150	151	104	79	129	95.7	91.9	95.4	135	110	108	55.5	54.7	85.9	99.2	119	175	175	126	157	239		8181.88	6521.79	4458.53	8893.35	8952.64	6166.06	4683.83	7648.28	5673.96	5448.66	5656.17	8004.02	6521.79	6403.21	3290.54	3243.11	5092.93	5881.47	7055.39	10375.6	10375.6	7470.41	9308.37
	Gly	145	108	84.3	147	135	93.8	87.3	150	105	83.5	98.1	152	104	109	61.9	43.3	80	87.9	90.8	125	136	71.6	84.4	138		8596.91	6403.21	4998.06	8715.48	8004.02	5561.31	5175.93	8893.35	6225.35	4950.63	5816.25	9011.93	6166.06	6462.5	3669.99	2567.21	4743.12	5211.5	5383.44	7411.12	8063.3	4245.09	5003.99
	His	6.3	4.55	3.47	4.8	4.14	3.01	2.98	4.58	3.39	2.07	2.52	3.81	3.12	2.86	2.07	1.01	1.67	1.57	1.71	2.42	2.68	1.57	2.07	3.3		373.521	269.765	205.733	284.587	245.456	178.46	176.681	271.544	200.99	122.728	149.408	225.891	184.982	169.567	122.728	59.8819	99.0126	93.0837	101.384	143.479	158.895	93.0837	122.728
	Ile	14.7	11	9.4	10.1	8.93	6.58	7.05	11.3	8.45	5.26	6.34	9.41	8.23	8.58	6.57	3.45	4.77	5.3	5.64	7.83	7.22	5.24	6.86	9.79		871.548	652.179	557.317	598.819	529.451	390.122	417.987	669.966	500.992	311.86	375.892	557.909	487.948	508.7	389.529	204.547	282.809	314.232	334.39	464.233	428.067	310.674	406.723
	Leu	15.5	12.2	9.28	10.6	9.14	7.42	7.55	12.3	9.62	6.14	6.94	9.94	9.08	8.11	6.5	2.91	5.09	5.74	5.8	9.01	6.25	5.12	6.66	11.4		918.98	723.326	550.202	628.463	541.901	439.924	447.632	729.255	570.36	364.034	411.466	589.333	538.344	480.834	385.379	172.531	301.781	340.319	343.876	534.194	370.556	303.56	394.865
	Lys	14.3	10.4	8.41	10.3	10.4	7.39	8.12	11	8.81	5.82	6.87	8.88	8.47	9.41	7.52	5.48	6.61	5.49	5.93	8.78	9.62	5.23	7.54	9.87		847.833	616.606	498.62	610.677	616.606	438.146	481.427	652.179	522.336	345.062	407.315	526.486	502.178	557.909	445.853	324.904	391.9	325.497	351.584	520.557	570.36	310.081	447.039
	Met	7.06	5.25	3.81	4.18	4.3	2.9	2.75	4.41	3.31	1.72	2.05	3.02	2.32	2.52	1.88	0.768	1.33	1.14	1.54	2.04	2.09	1.39	1.97	2.6		418.58	311.267	225.891	247.828	254.943	171.938	163.045	261.464	196.247	101.977	121.542	179.053	137.55	149.408	111.463	45.534	78.8544	67.5895	91.3051	120.95	123.914	82.4117	116.799
	Orn	1.01	1.03	0.451	0.769	0.784	0.518	0.221	1.02	0.274	0.108	0.286	0.764	0.514	0.459	0.08	0.109	0.475	0.054	0.175	0.269	0.663	0	0.358	0.646		59.8819	61.0677	26.7393	45.5932	46.4826	30.7117	13.1029	60.4748	16.2452	6.40321	16.9567	45.2968	30.4745	27.2137	4.74312	6.4625	28.1623	3.20161	10.3756	15.9487	39.3086	0	21.2255
	Phe	9.64	6.99	5.49	6.33	6.38	4.59	4.33	7.31	5.25	3.06	3.79	5.6	4.63	5.16	3.86	1.84	3.18	3.27	3.44	5.22	5.14	3.65	4.87	7		571.546	414.43	325.497	375.299	378.264	272.137	256.721	433.403	311.267	181.424	224.705	332.018	274.508	305.931	228.856	109.092	188.539	193.875	203.954	309.489	304.745	216.405	288.737
	Pro	102	75.1	58.8	87.2	84.9	57.6	55.3	97.3	74.3	56.3	63.8	91.5	71.4	77.2	44.7	29.5	52	54.6	60.4	85.5	84.9	51.1	67.7	93.5		6047.48	4452.6	3486.19	5170	5033.64	3415.05	3278.68	5768.82	4405.17	3337.97	3782.64	5424.94	4233.23	4577.11	2650.22	1749.03	3083.03	3237.18	3581.06	5069.21	5033.64	3029.67	4013.87
	Ser	10.4	7.99	6.3	9.32	8.09	5.92	4.88	7.25	5.48	3.72	4.05	6.16	3.92	4.31	2.72	2.03	2.66	1.11	2.36	3.22	3.55	1.75	2.5	3.54		616.606	473.719	373.521	552.573	479.648	350.991	289.33	429.845	324.904	220.555	240.12	365.22	232.413	255.536	161.266	120.357	157.709	65.8108	139.922	190.911	210.476	103.756	148.222
	Thr	81.2	64.3	45	60.4	65.7	45.5	33.5	53.2	40.4	27	27.4	40	28	31.7	18.3	8.76	13.9	14.9	14.8	21.4	21.2	14.3	20.5	26.4		4814.27	3812.28	2668.01	3581.06	3895.29	2697.65	1986.18	3154.17	2395.28	1600.8	1624.52	2371.56	1660.09	1879.46	1084.99	519.372	824.117	883.406	877.477	1268.78	1256.93	847.833	1215.42
	Trp	1.95	1.66	1.15	1.33	1.54	0.956	0.842	1.59	1.04	0.702	0.815	1.24	0.87	1.1	0.886	0.515	0.767	0.621	0.865	0.974	0.998	0.752	1.02	1.49		115.614	98.4197	68.1823	78.8544	91.3051	56.6803	49.9213	94.2695	61.6606	41.6209	48.3205	73.5184	51.5814	65.2179	52.5301	30.5338	45.4747	36.8185	51.285	57.7475	59.1704	44.5853	60.4748
	Tyr	10.7	8.08	6.25	7.66	7.51	5.42	5.33	8.94	6.51	3.97	4.33	6.3	5.51	5.8	4.19	2.06	3.49	3.55	3.92	5.65	5.64	4.05	5.44	7.01		634.392	479.055	370.556	454.154	445.26	321.346	316.01	530.044	385.971	235.377	256.721	373.521	326.682	343.876	248.421	122.135	206.919	210.476	232.413	334.983	334.39	240.12	322.532
	Val	3.49	2.23	1.89	1.55	1.21	0.897	1.52	2.39	1.84	0.455	0.961	1.44	1.48	1.54	1.68	0.23	1	0.761	1.05	1.37	1.57	0.714	1.58	2.07		206.919	132.214	112.056	91.898	71.7397	53.1822	90.1193	141.701	109.092	26.9765	56.9767	85.3762	87.7477	91.3051	99.6055	13.6365	59.289	45.1189	62.2535	81.2259	93.0837	42.3323	93.6766
	Ac-Orn	0	0	0	0	0	0	0	0	0	0	0	0	0	0	0	0	0	0	0	0	0	0	0	0		0	0	0	0	0	0	0	0	0	0	0	0	0	0	0	0	0	0	0	0	0	0	0
	ADMA	0.051	0.047	0.037	0.036	0.047	0.018	0	0.039	0.04	0.05	0.048	0.043	0.027	0.025	0.046	0.019	0.039	0.018	0.035	0.041	0.038	0	0	0.024		3.02374	2.78658	2.19369	2.1344	2.78658	1.0672	0	2.31227	2.37156	2.96445	2.84587	2.54943	1.6008	1.48223	2.72729	1.12649	2.31227	1.0672	2.07512	2.43085	2.25298	0	0
	alpha-AAA	10.8	8.72	5.14	9.38	10.7	6.7	5.97	10.3	7.47	6.63	6.96	9.54	6.85	9.08	4.85	3.15	5.43	6.13	6.27	8.47	8.82	6.84	7.48	12.3		640.321	517	304.745	556.131	634.392	397.236	353.955	610.677	442.889	393.086	412.651	565.617	406.13	538.344	287.552	186.76	321.939	363.442	371.742	502.178	522.929	405.537	443.482
	c4-OH-Pro	0	0	0	0	0	0	0	0	0	0	0	0	0	0	0	0.098	0	0	0	0	0	0	0	0.088		0	0	0	0	0	0	0	0	0	0	0	0	0	0	0	5.81032	0	0	0	0	0	0	0
	Carnosine	0	0	0	0	0	0	0	0	0	0	0	0	0	0	0	0	0	0	0	0	0	0	0	0		0	0	0	0	0	0	0	0	0	0	0	0	0	0	0	0	0	0	0	0	0	0	0
	Creatinine	1.77	1.83	1.53	4.06	4.85	4.93	1.77	2.2	2.22	2.26	2.03	2.84	1.76	2.09	1	1.92	1.71	4.96	2.91	6.67	4.75	6.17	4.92	3.57		104.942	108.499	90.7122	240.713	287.552	292.295	104.942	130.436	131.622	133.993	120.357	168.381	104.349	123.914	59.289	113.835	101.384	294.073	172.531	395.458	281.623	365.813	291.702
	DOPA	0.037	0.035	0.033	0	0.038	0	0.039	0	0.031	0.036	0	0.036	0.032	0.038	0.031	0.034	0.032	0.038	0.033	0.034	0.032	0	0	0.037		2.19369	2.07512	1.95654	0	2.25298	0	2.31227	0	1.83796	2.1344	0	2.1344	1.89725	2.25298	1.83796	2.01583	1.89725	2.25298	1.95654	2.01583	1.89725	0	0
	Dopamine	0.003	0.022	0.016	0.01	0.006	0.009	0.009	0.014	0.003	0.009	0.011	0.012	0.01	0.009	0.011	0.015	0.018	0.007	0.008	0.01	0.007	0.015	0.016	0.006		0.177867	1.30436	0.948624	0.59289	0.355734	0.533601	0.533601	0.830046	0.177867	0.533601	0.652179	0.711468	0.59289	0.533601	0.652179	0.889335	1.0672	0.415023	0.474312	0.59289	0.415023	0.889335	0.948624
	Histamine	0	0.141	0.142	0	0.144	0	0	0	0.14	0	0.141	0	0	0.143	0.144	0.143	0.153	0.141	0.142	0	0.142	0.14	0.142	0		0	8.35975	8.41904	0	8.53762	0	0	0	8.30046	0	8.35975	0	0	8.47833	8.53762	8.47833	9.07122	8.35975	8.41904	0	8.41904	8.30046	8.41904
	Kynurenine	0	0.145	0	0	0.034	0.012	0.024	0	0	0.229	0	0.016	0.014	0	0.037	0.087	0	0.03	0	0	0	0.029	0.013	0		0	8.5969	0	0	2.01583	0.711468	1.42294	0	0	13.5772	0	0.948624	0.830046	0	2.19369	5.15814	0	1.77867	0	0	0	1.71938	0.770757
	Met-SO	0.732	0	0.347	0.811	1.04	0	0	0	0.28	0.216	0	0	0.007	0.003	0.121	0	0	0.188	0.119	0.105	0	0	0.087	0		43.3995	0	20.5733	48.0834	61.6606	0	0	0	16.6009	12.8064	0	0	0.415023	0.177867	7.17397	0	0	11.1463	7.05539	6.22534	0	0	5.15814
	Nitro-Tyr	0	0.082	0	0.084	0	0	0	0	0.079	0	0	0	0	0	0	0.095	0.093	0	0	0	0.075	0	0	0.072		0	4.8617	0	4.98028	0	0	0	0	4.68383	0	0	0	0	0	0	5.63246	5.51388	0	0	0	4.44667	0	0
	PEA	0	0	0	0	0	0	0	0	0	0	0	0	0	0	0	0	0	0	0	0	0	0	0	0		0	0	0	0	0	0	0	0	0	0	0	0	0	0	0	0	0	0	0	0	0	0	0
	Putrescine	14.6	11	8.07	12.2	11.3	8.18	8.05	12.6	10.2	7.21	8.03	10.7	10.8	13.1	7.35	4.15	6.41	7.7	7.82	11.1	10.5	6.87	9.13	11		865.619	652.179	478.462	723.326	669.966	484.984	477.276	747.041	604.748	427.474	476.091	634.392	640.321	776.686	435.774	246.049	380.042	456.525	463.64	658.108	622.534	407.315	541.309
	Sarcosine	0.067	0	0.068	0.083	0.064	0.055	0	0.071	0.048	0	0	0	0.079	0	0	0	0.063	0	0.047	0	0	0.057	0	0		3.97236	0	4.03165	4.92099	3.7945	3.2609	0	4.20952	2.84587	0	0	0	4.68383	0	0	0	3.73521	0	2.78658	0	0	3.37947	0
	SDMA	0	0.013	0.014	0.018	0.017	0	0	0.019	0	0	0	0	0	0.011	0	0.011	0.008	0.014	0	0.02	0	0	0.016	0.019		0	0.770757	0.830046	1.0672	1.00791	0	0	1.12649	0	0	0	0	0	0.652179	0	0.652179	0.474312	0.830046	0	1.18578	0	0	0.948624
	Serotonin	0	0	0	0	0	0	0	0	0	0	0	0	0	0	0	0	0	0	0	0	0	0	0	0		0	0	0	0	0	0	0	0	0	0	0	0	0	0	0	0	0	0	0	0	0	0	0
	Spermidine	8.22	4.47	3.62	1.99	0.968	0.85	3.32	3.83	2.8	1.44	1.49	1.4	5.38	5.55	4.11	0.945	1.19	0.79	1.87	1.01	1.26	0.814	1.81	1.05		487.356	265.022	214.626	117.985	57.3918	50.3957	196.839	227.077	166.009	85.3762	88.3406	83.0046	318.975	329.054	243.678	56.0281	70.5539	46.8383	110.87	59.8819	74.7041	48.2612	107.313
	Spermine	2	0.831	0.762	0.191	0.152	0.168	0.635	0.742	0.492	0.296	0.274	0.313	1.36	1.08	0.896	0.27	0.333	0.144	0.367	0.205	0.308	0.14	0.308	0.233		118.578	49.2692	45.1782	11.3242	9.01193	9.96055	37.6485	43.9924	29.1702	17.5495	16.2452	18.5575	80.633	64.0321	53.1229	16.008	19.7432	8.53762	21.7591	12.1542	18.261	8.30046	18.261
	t4-OH-Pro	0	0	0	0	0.084	0	0.056	0	0.048	0	0	0	0	0.061	0	0	0	0.023	0	0	0.049	0	0.057	0		0	0	0	0	4.98028	0	3.32018	0	2.84587	0	0	0	0	3.61663	0	0	0	1.36365	0	0	2.90516	0	3.37947
	Taurine	0.77	0.62	0.61	1.06	1.07	0.952	0.615	0.862	0.617	0.681	0.693	0.925	0.753	0.215	0.35	0.269	0.547	0.449	0.657	0.932	1.09	0.823	0.675	1.26		45.6525	36.7592	36.1663	62.8463	63.4392	56.4431	36.4627	51.1071	36.5813	40.3758	41.0873	54.8423	44.6446	12.7471	20.7511	15.9487	32.4311	26.6208	38.9529	55.2573	64.625	48.7948	40.0201
Acylcarnitines	C0	0.5984	0.5256	0.6139	0.5562	0.5636	0.633	0.4963	0.5545	0.6455	0.528	0.6277	0.5752	0.5734	0.6126	0.7256	0.6423	0.6561	0.6167	0.5732	0.6201	0.5666	0.5603	0.5826	0.6069		35.4785	31.1623	36.3975	32.9765	33.4153	37.5299	29.4251	32.8758	38.271	31.3046	37.2157	34.103	33.9963	36.3204	43.0201	38.0813	38.8995	36.5635	33.9845	36.7651	33.5931	33.2196	34.5418
	C2	0.0525	0.0518	0.0489	0.04	0.0471	0.0411	0.0402	0.0494	0.0513	0.0428	0.0536	0.049	0.0485	0.0488	0.0521	0.0483	0.0687	0.0428	0.0498	0.0433	0.0402	0.0529	0.039	0.0418		3.11267	3.07117	2.89923	2.37156	2.79251	2.43678	2.38342	2.92888	3.04153	2.53757	3.17789	2.90516	2.87552	2.8933	3.08896	2.86366	4.07315	2.53757	2.95259	2.56721	2.38342	3.13639	2.31227
	C3	0.012	0.0143	0.0179	0.0127	0.0154	0.0091	0.0138	0.0179	0.017	0.0117	0.0161	0.0103	0.0134	0.0185	0.0142	0.0164	0.0179	0.0116	0.0167	0.0143	0.012	0.0137	0.0135	0.01		0.711468	0.847833	1.06127	0.75297	0.913051	0.53953	0.818188	1.06127	1.00791	0.693681	0.954553	0.610677	0.794473	1.09685	0.841904	0.97234	1.06127	0.687752	0.990126	0.847833	0.711468	0.812259	0.800401
	C3-DC (C4-OH)	0.0099	0.0052	0.004	0.0057	0.0055	0.0051	0.0061	0.0082	0.0102	0.0059	0.0066	0.0081	0.0071	0.0097	0.0048	0.0058	0.007	0.006	0.0073	0.0071	0.0068	0.0071	0.008	0.0074		0.586961	0.308303	0.237156	0.337947	0.326089	0.302374	0.361663	0.48617	0.604748	0.349805	0.391307	0.480241	0.420952	0.575103	0.284587	0.343876	0.415023	0.355734	0.43281	0.420952	0.403165	0.420952	0.474312
	C3-OH	0.0141	0.013	0.0156	0.0117	0.0112	0.0134	0.0152	0.0176	0.0169	0.0117	0.0157	0.0128	0.0127	0.0144	0.0146	0.0122	0.0109	0.0159	0.0143	0.0158	0.0147	0.013	0.0111	0.013		0.835975	0.770757	0.924908	0.693681	0.664037	0.794473	0.901193	1.04349	1.00198	0.693681	0.930837	0.758899	0.75297	0.853762	0.865619	0.723326	0.64625	0.942695	0.847833	0.936766	0.871548	0.770757	0.658108
	C3:1	0.0093	0.0106	0.011	0.0135	0.0096	0.0083	0.0133	0.0123	0.0139	0.0092	0.0115	0.0096	0.0134	0.012	0.0114	0.0109	0.0094	0.0107	0.0117	0.0102	0.0143	0.0108	0.0118	0.0115		0.551388	0.628463	0.652179	0.800401	0.569174	0.492099	0.788544	0.729255	0.824117	0.545459	0.681824	0.569174	0.794473	0.711468	0.675895	0.64625	0.557317	0.634392	0.693681	0.604748	0.847833	0.640321	0.69961
	C4	0.015	0.0117	0.0143	0.0146	0.0125	0.0107	0.0123	0.0153	0.0125	0.0113	0.0117	0.009	0.0169	0.0157	0.0138	0.0206	0.0199	0.0141	0.0166	0.0104	0.0131	0.0151	0.0144	0.0102		0.889335	0.693681	0.847833	0.865619	0.741113	0.634392	0.729255	0.907122	0.741113	0.669966	0.693681	0.533601	1.00198	0.930837	0.818188	1.22135	1.17985	0.835975	0.984197	0.616606	0.776686	0.895264	0.853762
	C4:1	0.0095	0.0093	0.0124	0.0124	0.0091	0.0132	0.0114	0.0123	0.0139	0.0093	0.0123	0.0107	0.0126	0.0124	0.0157	0.0112	0.0097	0.012	0.0086	0.0115	0.0122	0.0107	0.0141	0.0139		0.563245	0.551388	0.735184	0.735184	0.53953	0.782615	0.675895	0.729255	0.824117	0.551388	0.729255	0.634392	0.747041	0.735184	0.930837	0.664037	0.575103	0.711468	0.509885	0.681824	0.723326	0.634392	0.835975
	C5	0.0185	0.0106	0.0152	0.0151	0.0123	0.0174	0.0182	0.0162	0.0153	0.0103	0.0168	0.0109	0.0124	0.0156	0.0157	0.02	0.0262	0.0135	0.0131	0.0106	0.0172	0.0097	0.0121	0.0196		1.09685	0.628463	0.901193	0.895264	0.729255	1.03163	1.07906	0.960482	0.907122	0.610677	0.996055	0.64625	0.735184	0.924908	0.930837	1.18578	1.55337	0.800401	0.776686	0.628463	1.01977	0.575103	0.717397
	C5-DC (C6-OH)	0.0067	0.0051	0.0107	0.0073	0.0065	0.0065	0.0085	0.0067	0.0067	0.005	0.0094	0.0097	0.0084	0.0108	0.0082	0.0087	0.0091	0.0075	0.0068	0.0078	0.0099	0.0064	0.0102	0.0066		0.397236	0.302374	0.634392	0.43281	0.385379	0.385379	0.503957	0.397236	0.397236	0.296445	0.557317	0.575103	0.498028	0.640321	0.48617	0.515814	0.53953	0.444667	0.403165	0.462454	0.586961	0.37945	0.604748
	C5-M-DC	0.012	0.0175	0.0161	0.0166	0.0119	0.0155	0.0166	0.0166	0.0163	0.0144	0.0161	0.0187	0.0156	0.0192	0.0201	0.0149	0.0159	0.0192	0.0164	0.0134	0.0189	0.0173	0.0179	0.0163		0.711468	1.03756	0.954553	0.984197	0.705539	0.91898	0.984197	0.984197	0.966411	0.853762	0.954553	1.1087	0.924908	1.13835	1.19171	0.883406	0.942695	1.13835	0.97234	0.794473	1.12056	1.0257	1.06127
	C5-OH (C3-DC-M)	0.0189	0.0165	0.0218	0.0207	0.0151	0.0183	0.0186	0.0223	0.0187	0.0152	0.0162	0.0179	0.0151	0.0224	0.0187	0.0181	0.0165	0.0155	0.0185	0.0209	0.0183	0.0201	0.0203	0.0191		1.12056	0.978269	1.2925	1.22728	0.895264	1.08499	1.10278	1.32214	1.1087	0.901193	0.960482	1.06127	0.895264	1.32807	1.1087	1.07313	0.978269	0.91898	1.09685	1.23914	1.08499	1.19171	1.20357
	C5:1	0.0269	0.0213	0.026	0.0242	0.0257	0.0256	0.0241	0.0304	0.0308	0.0201	0.0283	0.0285	0.027	0.0274	0.0261	0.0256	0.0313	0.0221	0.0204	0.026	0.0269	0.0263	0.0239	0.0271		1.59487	1.26286	1.54151	1.43479	1.52373	1.5178	1.42886	1.80239	1.8261	1.19171	1.67788	1.68974	1.6008	1.62452	1.54744	1.5178	1.85575	1.31029	1.2095	1.54151	1.59487	1.5593	1.41701
	C5:1-DC	0.0112	0.0103	0.0109	0.0075	0.0095	0.0079	0.0055	0.0109	0.0097	0.0072	0.0115	0.0066	0.0097	0.0119	0.0101	0.0088	0.0071	0.0105	0.0121	0.0098	0.0105	0.0089	0.0073	0.0083		0.664037	0.610677	0.64625	0.444667	0.563245	0.468383	0.326089	0.64625	0.575103	0.426881	0.681824	0.391307	0.575103	0.705539	0.598819	0.521743	0.420952	0.622535	0.717397	0.581032	0.622535	0.527672	0.43281
	C6 (C4:1-DC)	0.0258	0.0243	0.0355	0.0234	0.0212	0.0241	0.023	0.0256	0.0252	0.0216	0.0265	0.0316	0.0251	0.0228	0.0291	0.0252	0.0306	0.0259	0.0219	0.0263	0.0288	0.0214	0.026	0.0226		1.52966	1.44072	2.10476	1.38736	1.25693	1.42886	1.36365	1.5178	1.49408	1.28064	1.57116	1.87353	1.48815	1.35179	1.72531	1.49408	1.81424	1.53559	1.29843	1.5593	1.70752	1.26878	1.54151
	C6:1	0.0173	0.0182	0.0203	0.0146	0.0142	0.0172	0.0166	0.0204	0.0187	0.0171	0.021	0.017	0.0171	0.0188	0.022	0.0148	0.0171	0.0162	0.0152	0.0215	0.0141	0.0175	0.0172	0.0158		1.0257	1.07906	1.20357	0.865619	0.841904	1.01977	0.984197	1.2095	1.1087	1.01384	1.24507	1.00791	1.01384	1.11463	1.30436	0.877477	1.01384	0.960482	0.901193	1.27471	0.835975	1.03756	1.01977
	C7-DC	0.0049	0.0113	0.0103	0.0092	0.0068	0.0068	0.0075	0.0089	0.0077	0.0063	0.0073	0.0068	0.0047	0.0047	0.0079	0.0072	0.0076	0.0082	0.0077	0.0069	0.0098	0.0068	0.0069	0.009		0.290516	0.669966	0.610677	0.545459	0.403165	0.403165	0.444667	0.527672	0.456525	0.373521	0.43281	0.403165	0.278658	0.278658	0.468383	0.426881	0.450596	0.48617	0.456525	0.409094	0.581032	0.403165	0.409094
	C8	0.0909	0.072	0.0684	0.0593	0.0547	0.0573	0.0599	0.062	0.0759	0.0862	0.0584	0.0557	0.0594	0.0734	0.058	0.0696	0.063	0.0617	0.0591	0.057	0.0612	0.0444	0.059	0.0537		5.38937	4.26881	4.05537	3.51584	3.24311	3.39726	3.55141	3.67592	4.50004	5.11071	3.46248	3.3024	3.52177	4.35181	3.43876	4.12651	3.73521	3.65813	3.50398	3.37947	3.62849	2.63243	3.49805
	C9	0.0055	0.0057	0.0054	0.0045	0.0061	0.006	0.0071	0.0072	0.007	0.0063	0.0065	0.0048	0.0055	0.0061	0.0059	0.0054	0.0039	0.006	0.0052	0.0056	0.0061	0.0063	0.0034	0.006		0.326089	0.337947	0.320161	0.2668	0.361663	0.355734	0.420952	0.426881	0.415023	0.373521	0.385379	0.284587	0.326089	0.361663	0.349805	0.320161	0.231227	0.355734	0.308303	0.332018	0.361663	0.373521	0.201583
	C10	0.0425	0.0445	0.0373	0.0327	0.0292	0.032	0.0376	0.0391	0.0353	0.0343	0.0321	0.0379	0.0312	0.0343	0.0317	0.0327	0.0331	0.033	0.0358	0.0359	0.0367	0.0286	0.0285	0.0314		2.51978	2.63836	2.21148	1.93875	1.73124	1.89725	2.22927	2.3182	2.0929	2.03361	1.90318	2.24705	1.84982	2.03361	1.87946	1.93875	1.96247	1.95654	2.12255	2.12848	2.17591	1.69567	1.68974
	C10:1	0.0366	0.0571	0.0355	0.0422	0.0403	0.0406	0.0553	0.0562	0.0485	0.0491	0.0383	0.0318	0.0214	0.0318	0.0308	0.0446	0.0377	0.0533	0.0534	0.0344	0.05	0.0628	0.0512	0.0407		2.16998	3.3854	2.10476	2.502	2.38935	2.40713	3.27868	3.33204	2.87552	2.91109	2.27077	1.88539	1.26878	1.88539	1.8261	2.64429	2.2352	3.1601	3.16603	2.03954	2.96445	3.72335	3.0356
	C10:2	0.0088	0.01	0.0103	0.0101	0.0121	0.0068	0.0071	0.0113	0.0081	0.0103	0.0091	0.0082	0.0087	0.0086	0.0106	0.0086	0.009	0.0105	0.0104	0.0084	0.0112	0.0109	0.0091	0.0095		0.521743	0.59289	0.610677	0.598819	0.717397	0.403165	0.420952	0.669966	0.480241	0.610677	0.53953	0.48617	0.515814	0.509885	0.628463	0.509885	0.533601	0.622535	0.616606	0.498028	0.664037	0.64625	0.53953
	C12	0.025	0.0298	0.0312	0.03	0.0263	0.0261	0.031	0.0322	0.0291	0.0309	0.0313	0.0286	0.0245	0.0274	0.0286	0.0319	0.0315	0.0302	0.0255	0.029	0.0355	0.0279	0.026	0.027		1.48223	1.76681	1.84982	1.77867	1.5593	1.54744	1.83796	1.90911	1.72531	1.83203	1.85575	1.69567	1.45258	1.62452	1.69567	1.89132	1.8676	1.79053	1.51187	1.71938	2.10476	1.65416	1.54151
	C12-DC	0.0487	0.0475	0.044	0.0494	0.0503	0.0449	0.046	0.0493	0.0539	0.0475	0.048	0.0481	0.0505	0.0463	0.0482	0.0467	0.0482	0.0522	0.0582	0.0499	0.0522	0.0522	0.0462	0.048		2.88737	2.81623	2.60872	2.92888	2.98224	2.66208	2.72729	2.92295	3.19568	2.81623	2.84587	2.8518	2.99409	2.74508	2.85773	2.7688	2.85773	3.09489	3.45062	2.95852	3.09489	3.09489	2.73915
	C12:1	0.0243	0.0362	0.0218	0.0309	0.0283	0.0262	0.0331	0.0372	0.0292	0.033	0.0241	0.0222	0.0119	0.018	0.0239	0.0295	0.0269	0.0391	0.0378	0.0223	0.0313	0.0422	0.0371	0.0221		1.44072	2.14626	1.2925	1.83203	1.67788	1.55337	1.96247	2.20555	1.73124	1.95654	1.42886	1.31622	0.705539	1.0672	1.41701	1.74903	1.59487	2.3182	2.24112	1.32214	1.85575	2.502	2.19962
	C14	0.0108	0.0113	0.0105	0.011	0.0095	0.0074	0.0099	0.0115	0.0114	0.0089	0.01	0.0106	0.012	0.0122	0.0126	0.0154	0.0165	0.0131	0.0084	0.0116	0.0109	0.0119	0.0089	0.0103		0.640321	0.669966	0.622535	0.652179	0.563245	0.438739	0.586961	0.681824	0.675895	0.527672	0.59289	0.628463	0.711468	0.723326	0.747041	0.913051	0.978269	0.776686	0.498028	0.687752	0.64625	0.705539	0.527672
	C14:1	0.0029	0.0025	0.0032	0.0019	0.0028	0.0026	0.0045	0.004	0.0037	0.0022	0.0016	0.0018	0.0022	0.0027	0.003	0.0027	0.0032	0.0031	0.0042	0.0022	0.0038	0.004	0.0024	0.0026		0.171938	0.148223	0.189725	0.112649	0.166009	0.154151	0.2668	0.237156	0.219369	0.130436	0.0948624	0.10672	0.130436	0.16008	0.177867	0.16008	0.189725	0.183796	0.249014	0.130436	0.225298	0.237156	0.142294
	C14:1-OH	0.005	0.0055	0.0048	0.0047	0.0042	0.0038	0.0055	0.0053	0.0044	0.0033	0.0046	0.0045	0.0052	0.0049	0.0037	0.0069	0.0054	0.005	0.0045	0.0045	0.0053	0.0061	0.0041	0.0043		0.296445	0.326089	0.284587	0.278658	0.249014	0.225298	0.326089	0.314232	0.260872	0.195654	0.272729	0.2668	0.308303	0.290516	0.219369	0.409094	0.320161	0.296445	0.2668	0.2668	0.314232	0.361663	0.243085
	C14:2	0.0044	0.0032	0.0051	0.0032	0.004	0.0041	0.0047	0.0052	0.0053	0.0047	0.003	0.0025	0.0034	0.0037	0.0042	0.0055	0.0044	0.0057	0.0045	0.0043	0.0051	0.0041	0.0041	0.004		0.260872	0.189725	0.302374	0.189725	0.237156	0.243085	0.278658	0.308303	0.314232	0.278658	0.177867	0.148223	0.201583	0.219369	0.249014	0.326089	0.260872	0.337947	0.2668	0.254943	0.302374	0.243085	0.243085
	C14:2-OH	0.0042	0.0053	0.005	0.0046	0.0051	0.0067	0.007	0.0055	0.005	0.0057	0.0038	0.0056	0.0047	0.0057	0.0056	0.0062	0.0074	0.0053	0.0056	0.0065	0.0048	0.0069	0.0041	0.0052		0.249014	0.314232	0.296445	0.272729	0.302374	0.397236	0.415023	0.326089	0.296445	0.337947	0.225298	0.332018	0.278658	0.337947	0.332018	0.367592	0.438739	0.314232	0.332018	0.385379	0.284587	0.409094	0.243085
	C16	0.0048	0.0042	0.0038	0.004	0.006	0.005	0.004	0.0066	0.0059	0.0052	0.0076	0.0042	0.0046	0.0065	0.0062	0.0147	0.0256	0.0042	0.0043	0.0051	0.0065	0.0047	0.0059	0.0059		0.284587	0.249014	0.225298	0.237156	0.355734	0.296445	0.237156	0.391307	0.349805	0.308303	0.450596	0.249014	0.272729	0.385379	0.367592	0.871548	1.5178	0.249014	0.254943	0.302374	0.385379	0.278658	0.349805
	C16-OH	0.0039	0.0033	0.0034	0.0028	0.0031	0.0043	0.0038	0.0049	0.0033	0.0038	0.0042	0.0032	0.0033	0.0043	0.0034	0.0035	0.0028	0.004	0.0044	0.0023	0.0047	0.0032	0.0025	0.0042		0.231227	0.195654	0.201583	0.166009	0.183796	0.254943	0.225298	0.290516	0.195654	0.225298	0.249014	0.189725	0.195654	0.254943	0.201583	0.207512	0.166009	0.237156	0.260872	0.136365	0.278658	0.189725	0.148223
	C16:1	0.0129	0.0109	0.0072	0.0088	0.0118	0.0087	0.0091	0.0107	0.0085	0.0101	0.0095	0.0098	0.0097	0.0089	0.0081	0.0117	0.0101	0.0119	0.0098	0.0103	0.0075	0.0099	0.0104	0.0088		0.764828	0.64625	0.426881	0.521743	0.69961	0.515814	0.53953	0.634392	0.503957	0.598819	0.563245	0.581032	0.575103	0.527672	0.480241	0.693681	0.598819	0.705539	0.581032	0.610677	0.444667	0.586961	0.616606
	C16:1-OH	0.0037	0.0035	0.004	0.0037	0.004	0.0038	0.0044	0.003	0.005	0.0025	0.0038	0.0044	0.0033	0.0031	0.004	0.0044	0.0044	0.0046	0.0054	0.0045	0.0035	0.0045	0.0029	0.004		0.219369	0.207512	0.237156	0.219369	0.237156	0.225298	0.260872	0.177867	0.296445	0.148223	0.225298	0.260872	0.195654	0.183796	0.237156	0.260872	0.260872	0.272729	0.320161	0.2668	0.207512	0.2668	0.171938
	C16:2	0.0038	0.0022	0.0022	0.0029	0.0022	0.0027	0.0018	0.0038	0.0023	0.0024	0.0032	0.0031	0.0029	0.0035	0.0027	0.0012	0.0042	0.0024	0.004	0.0039	0.0029	0.003	0.0031	0.0028		0.225298	0.130436	0.130436	0.171938	0.130436	0.16008	0.10672	0.225298	0.136365	0.142294	0.189725	0.183796	0.171938	0.207512	0.16008	0.0711468	0.249014	0.142294	0.237156	0.231227	0.171938	0.177867	0.183796
	C16:2-OH	0.0079	0.0069	0.0075	0.007	0.0063	0.0061	0.0068	0.008	0.0079	0.0048	0.0086	0.0066	0.0073	0.0074	0.0089	0.004	0.0079	0.0077	0.0067	0.008	0.0094	0.0076	0.0075	0.0068		0.468383	0.409094	0.444667	0.415023	0.373521	0.361663	0.403165	0.474312	0.468383	0.284587	0.509885	0.391307	0.43281	0.438739	0.527672	0.237156	0.468383	0.456525	0.397236	0.474312	0.557317	0.450596	0.444667
	C18	0.0034	0.0028	0.0027	0.0046	0.0034	0.0037	0.0045	0.0036	0.0044	0.0028	0.003	0.0032	0.0018	0.0037	0.0019	0.0027	0.003	0.0041	0.0026	0.0022	0.0028	0.0038	0.0018	0.0032		0.201583	0.166009	0.16008	0.272729	0.201583	0.219369	0.2668	0.21344	0.260872	0.166009	0.177867	0.189725	0.10672	0.219369	0.112649	0.16008	0.177867	0.243085	0.154151	0.130436	0.166009	0.225298	0.10672
	C18:1	0.0085	0.0087	0.0111	0.0088	0.0062	0.006	0.0086	0.0105	0.0083	0.0073	0.0084	0.0073	0.0056	0.0102	0.0097	0.0103	0.0064	0.0092	0.0087	0.0053	0.0129	0.0081	0.0081	0.0059		0.503957	0.515814	0.658108	0.521743	0.367592	0.355734	0.509885	0.622535	0.492099	0.43281	0.498028	0.43281	0.332018	0.604748	0.575103	0.610677	0.37945	0.545459	0.515814	0.314232	0.764828	0.480241	0.480241
	C18:1-OH	0.0118	0.0112	0.0095	0.0121	0.0134	0.011	0.0117	0.0141	0.0138	0.0135	0.0129	0.0086	0.0096	0.0124	0.0095	0.0118	0.0137	0.0144	0.0112	0.0147	0.0158	0.0111	0.0107	0.0144		0.69961	0.664037	0.563245	0.717397	0.794473	0.652179	0.693681	0.835975	0.818188	0.800401	0.764828	0.509885	0.569174	0.735184	0.563245	0.69961	0.812259	0.853762	0.664037	0.871548	0.936766	0.658108	0.634392
	C18:2	0.0041	0.0032	0.0031	0.0028	0.0027	0.0022	0.0022	0.0041	0.0033	0.0022	0.0026	0.0037	0.0029	0.0032	0.0028	0.0033	0.0028	0.0044	0.0031	0.003	0.0023	0.0037	0.0043	0.0032		0.243085	0.189725	0.183796	0.166009	0.16008	0.130436	0.130436	0.243085	0.195654	0.130436	0.154151	0.219369	0.171938	0.189725	0.166009	0.195654	0.166009	0.260872	0.183796	0.177867	0.136365	0.219369	0.254943
Lysophosphatidylcholines	lysoPC a C14:0	4.57	4.91	4.7	4.67	4.65	4.59	4.81	5.04	4.7	4.94	4.59	4.57	4.66	4.71	4.69	4.89	4.57	4.65	4.86	4.64	4.78	4.76	4.53	4.76		270.951	291.109	278.658	276.88	275.694	272.137	285.18	298.817	278.658	292.888	272.137	270.951	276.287	279.251	278.065	289.923	270.951	275.694	288.145	275.101	283.401	282.216	268.579
	lysoPC a C16:0	0.6176	0.5417	0.3715	0.592	0.4976	0.4424	0.4924	0.7103	0.5802	0.515	0.4152	0.563	0.4936	0.5142	0.3052	0.3447	0.5096	0.4969	0.5452	0.5694	0.7628	0.5199	0.53	0.6717		36.6169	32.1169	22.0259	35.0991	29.5022	26.2295	29.1939	42.113	34.3995	30.5338	24.6168	33.3797	29.2651	30.4864	18.095	20.4369	30.2137	29.4607	32.3244	33.7592	45.2256	30.8244	31.4232
	lysoPC a C16:1	0.2231	0.193	0.12	0.2079	0.1577	0.1436	0.2102	0.2365	0.1985	0.1347	0.1521	0.1846	0.1894	0.1834	0.0781	0.0932	0.1322	0.2181	0.186	0.1685	0.2635	0.2124	0.1899	0.1986		13.2274	11.4428	7.11468	12.3262	9.34988	8.5139	12.4625	14.0218	11.7689	7.98623	9.01786	10.9447	11.2293	10.8736	4.63047	5.52573	7.83801	12.9309	11.0278	9.9902	15.6227	12.593	11.259
	lysoPC a C17:0	0.0424	0.0386	0.0081	0.0214	0.0141	0.0117	0.0553	0.0381	0.0335	0.029	0.011	0.0147	0.0248	0.0209	0.0101	0.0265	0.0154	0.0406	0.0526	0.0155	0.0456	0.0675	0.0182	0.0103		2.51385	2.28856	0.480241	1.26878	0.835975	0.693681	3.27868	2.25891	1.98618	1.71938	0.652179	0.871548	1.47037	1.23914	0.598819	1.57116	0.913051	2.40713	3.1186	0.91898	2.70358	4.00201	1.07906
	lysoPC a C18:0	0.1711	0.2967	0.1578	0.249	0.1734	0.1408	0.3095	0.2677	0.2538	0.2919	0.1068	0.133	0.2147	0.1983	0.1145	0.2833	0.2657	0.2944	0.3548	0.2034	0.3899	0.3641	0.2149	0.2034		10.1443	17.591	9.3558	14.763	10.2807	8.34789	18.3499	15.8717	15.0475	17.3065	6.33207	7.88544	12.7293	11.757	6.78859	16.7966	15.7531	17.4547	21.0357	12.0594	23.1168	21.5871	12.7412
	lysoPC a C18:1	0.4873	0.4551	0.2373	0.4603	0.3371	0.3129	0.4689	0.5379	0.5165	0.4009	0.2506	0.3839	0.3327	0.3589	0.1907	0.2659	0.2618	0.3911	0.5015	0.3752	0.5626	0.4354	0.366	0.4671		28.8915	26.9824	14.0693	27.2907	19.9863	18.5515	27.8006	31.8916	30.6228	23.769	14.8578	22.761	19.7255	21.2788	11.3064	15.7649	15.5219	23.1879	29.7334	22.2452	33.356	25.8144	21.6998
	lysoPC a C18:2	0.0748	0.0643	0.0418	0.0804	0.0516	0.0508	0.0565	0.1106	0.0729	0.0601	0.027	0.0645	0.051	0.0529	0.0252	0.0614	0.0758	0.0765	0.0759	0.0521	0.0945	0.0708	0.0716	0.0746		4.43482	3.81228	2.47828	4.76684	3.05931	3.01188	3.34983	6.55736	4.32217	3.56327	1.6008	3.82414	3.02374	3.13639	1.49408	3.64034	4.49411	4.53561	4.50004	3.08896	5.60281	4.19766	4.24509
	lysoPC a C20:3	0.1544	0.1208	0.079	0.1501	0.1045	0.0876	0.1447	0.1933	0.1573	0.1195	0.0686	0.1103	0.1098	0.1161	0.0613	0.0841	0.0997	0.1505	0.1334	0.1099	0.2215	0.1602	0.1222	0.1208		9.15422	7.16211	4.68383	8.89928	6.1957	5.19372	8.57912	11.4606	9.32616	7.08504	4.06723	6.53958	6.50993	6.88345	3.63442	4.9862	5.91111	8.92299	7.90915	6.51586	13.1325	9.4981	7.24512
	lysoPC a C20:4	0.0226	0.0211	0.0135	0.0257	0.016	0.0088	0.0168	0.0305	0.0143	0.0155	0.0037	0.017	0.0314	0.0222	0.0101	0.0148	0.0174	0.0151	0.0294	0.0244	0.0222	0.024	0.0148	0.023		1.33993	1.251	0.800401	1.52373	0.948624	0.521743	0.996055	1.80831	0.847833	0.91898	0.219369	1.00791	1.86167	1.31622	0.598819	0.877477	1.03163	0.895264	1.7431	1.44665	1.31622	1.42294	0.877477
	lysoPC a C24:0	1.35	1.53	0.441	1.18	0.5688	0.597	2.59	1.91	1.79	1.29	0.3607	0.5174	0.9995	0.7055	0.2961	0.8134	0.4243	2.01	2.3	0.6519	2.35	2.47	0.8118	0.4765		80.0402	90.7122	26.1464	69.961	33.7236	35.3955	153.559	113.242	106.127	76.4828	21.3855	30.6761	59.2594	41.8284	17.5555	48.2257	25.1563	119.171	136.365	38.6505	139.329	146.444	48.1308
	lysoPC a C26:0	0.7685	0.9245	0.2005	0.6798	0.338	0.3369	1.54	1.3	1.18	0.9419	0.1404	0.2758	0.5799	0.4491	0.1011	0.4962	0.1769	1.37	1.52	0.3795	1.63	1.74	0.527	0.2757		45.5636	54.8127	11.8874	40.3047	20.0397	19.9745	91.3051	77.0757	69.961	55.8443	8.32418	16.3519	34.3817	26.6267	5.99412	29.4192	10.4882	81.2259	90.1193	22.5002	96.6411	103.163	31.2453
	lysoPC a C26:1	1	1.14	0.2549	0.8156	0.2957	0.3605	1.7	1.33	1.25	0.9581	0.1337	0.291	0.6559	0.4543	0.121	0.4321	0.2285	1.35	1.67	0.3814	1.63	1.62	0.5196	0.2836		59.289	67.5895	15.1128	48.3561	17.5318	21.3737	100.791	78.8544	74.1112	56.8048	7.92694	17.2531	38.8877	26.935	7.17397	25.6188	13.5475	80.0402	99.0126	22.6128	96.6411	96.0482	30.8066
	lysoPC a C28:0	0.4223	0.5409	0.2786	0.526	0.3781	0.302	0.7078	0.7132	0.618	0.5105	0.2678	0.3587	0.3648	0.3581	0.1617	0.2615	0.2396	0.6436	0.748	0.4264	0.8263	0.7627	0.3861	0.3897		25.0377	32.0694	16.5179	31.186	22.4172	17.9053	41.9648	42.2849	36.6406	30.267	15.8776	21.267	21.6286	21.2314	9.58703	15.5041	14.2056	38.1584	44.3482	25.2808	48.9905	45.2197	22.8915
	lysoPC a C28:1	0.7666	0.8174	0.2077	0.6656	0.2506	0.3156	1.23	1.01	0.953	0.7344	0.1399	0.3034	0.5344	0.4014	0.1058	0.3908	0.1988	0.9904	1.16	0.3326	1.29	1.16	0.4252	0.2974		45.4509	48.4628	12.3143	39.4628	14.8578	18.7116	72.9255	59.8819	56.5024	43.5418	8.29453	17.9883	31.684	23.7986	6.27278	23.1701	11.7867	58.7198	68.7752	19.7195	76.4828	68.7752	25.2097
Phosphatidylcholines	PC aa C24:0	0.1309	0.1299	0.0434	0.1127	0.0555	0.0634	0.2316	0.1829	0.1734	0.1215	0.0246	0.0509	0.0872	0.069	0.0296	0.1081	0.1056	0.1953	0.1906	0.0779	0.2318	0.2329	0.0933	0.0492		7.76093	7.70164	2.57314	6.68187	3.29054	3.75892	13.7313	10.844	10.2807	7.20361	1.45851	3.01781	5.17	4.09094	1.75495	6.40914	6.26092	11.5791	11.3005	4.61861	13.7432	13.8084	5.53166
	PC aa C26:0	0.6442	0.7643	0.4198	0.6598	0.5079	0.5073	1.02	0.8846	0.8558	0.7023	0.3907	0.4585	0.5724	0.5036	0.3637	0.4894	0.4495	0.9769	0.9912	0.5436	1.08	1.06	0.601	0.4995		38.194	45.3146	24.8895	39.1189	30.1129	30.0773	60.4748	52.447	50.7395	41.6387	23.1642	27.184	33.937	29.8579	21.5634	29.016	26.6504	57.9194	58.7673	32.2295	64.0321	62.8463	35.6327
	PC aa C28:1	0.575	0.5652	0.2999	0.6047	0.465	0.3577	0.6905	0.8101	0.7148	0.5535	0.3331	0.5083	0.4733	0.4246	0.238	0.2981	0.3419	0.7303	0.7237	0.5099	0.9093	0.7664	0.5137	0.5333		34.0912	33.5101	17.7808	35.8521	27.5694	21.2077	40.9391	48.03	42.3798	32.8165	19.7492	30.1366	28.0615	25.1741	14.1108	17.6741	20.2709	43.2988	42.9074	30.2315	53.9115	45.4391	30.4568
	PC aa C30:0	3.32	4.09	3.48	5.87	5.92	4.43	3.5	6.07	5.11	4.22	4.88	6.33	3.84	4.66	2.68	2.36	4.24	4.64	4.81	6.85	6.68	4.41	5.85	8.22		196.839	242.492	206.326	348.026	350.991	262.65	207.512	359.884	302.967	250.2	289.33	375.299	227.67	276.287	158.895	139.922	251.385	275.101	285.18	406.13	396.051	261.464	346.841
	PC aa C30:2	0.261	0.2279	0.136	0.2403	0.2252	0.1684	0.2346	0.3526	0.2599	0.1738	0.1642	0.2457	0.1959	0.2214	0.0985	0.0998	0.1373	0.2283	0.2377	0.2359	0.3012	0.2464	0.246	0.2834		15.4744	13.512	8.0633	14.2471	13.3519	9.98427	13.9092	20.9053	15.4092	10.3044	9.73525	14.5673	11.6147	13.1266	5.83997	5.91704	8.14038	13.5357	14.093	13.9863	17.8578	14.6088	14.5851
	PC aa C32:0	5.66	8.95	8.76	18.1	16.5	13.6	8.19	13.3	13.6	12.7	14	17.3	8.49	10.7	6.14	8.35	11.6	14.8	15.2	21.3	21.4	15.1	17.2	26.6		335.576	530.637	519.372	1073.13	978.269	806.33	485.577	788.544	806.33	752.97	830.046	1025.7	503.364	634.392	364.034	495.063	687.752	877.477	901.193	1262.86	1268.78	895.264	1019.77
	PC aa C32:1	34.2	30.9	25.7	39.9	41.4	29	24	42.8	33.7	27.3	31.7	42.9	28.8	33.5	18.7	15.7	28.6	28.1	31.2	44.3	43.2	26.8	37.2	53.2		2027.68	1832.03	1523.73	2365.63	2454.56	1719.38	1422.94	2537.57	1998.04	1618.59	1879.46	2543.5	1707.52	1986.18	1108.7	930.837	1695.67	1666.02	1849.82	2626.5	2561.28	1588.95	2205.55
	PC aa C32:2	10.6	8.63	6.66	10.3	10.8	7.6	6.39	11.7	8.79	7.05	8.28	11.2	7.92	8.87	5.03	3.99	7.27	7.21	8.02	11.8	11.3	6.7	9.87	13.9		628.463	511.664	394.865	610.677	640.321	450.596	378.857	693.681	521.15	417.987	490.913	664.037	469.569	525.893	298.224	236.563	431.031	427.474	475.498	699.61	669.966	397.236	585.182
	PC aa C32:3	0.9585	0.7384	0.5548	0.8601	0.8864	0.5925	0.578	0.9853	0.8259	0.5671	0.7	0.9168	0.6739	0.7963	0.4144	0.3375	0.6157	0.6303	0.7281	0.964	0.9652	0.6198	0.8031	1.16		56.8285	43.779	32.8935	50.9945	52.5538	35.1287	34.269	58.4175	48.9668	33.6228	41.5023	54.3562	39.9549	47.2118	24.5694	20.01	36.5042	37.3699	43.1683	57.1546	57.2257	36.7473	47.615
	PC aa C34:1	25.7	28.5	24.5	40.6	40.8	29.5	23.1	41.7	34.2	27.7	33.3	44.1	26.8	32.3	18.3	15.7	30	29.6	31.4	45.8	44.4	27.5	38.3	55.7		1523.73	1689.74	1452.58	2407.13	2418.99	1749.03	1369.58	2472.35	2027.68	1642.31	1974.32	2614.64	1588.95	1915.03	1084.99	930.837	1778.67	1754.95	1861.67	2715.44	2632.43	1630.45	2270.77
	PC aa C34:2	27	22.9	18.4	29	30.6	22	17.2	31.9	24.7	19.5	23.6	31.4	20.8	25	14.2	11.5	21.9	20.4	22.5	33.3	31.4	19.2	27.4	38.7		1600.8	1357.72	1090.92	1719.38	1814.24	1304.36	1019.77	1891.32	1464.44	1156.14	1399.22	1861.67	1233.21	1482.23	841.904	681.823	1298.43	1209.5	1334	1974.32	1861.67	1138.35	1624.52
	PC aa C34:3	6.14	4.83	3.79	5.99	6.25	4.47	3.53	6.55	4.99	4.07	4.74	6.58	4.43	5.29	3.01	2.31	4.46	4.2	4.59	6.74	6.47	3.78	5.75	8.18		364.034	286.366	224.705	355.141	370.556	265.022	209.29	388.343	295.852	241.306	281.03	390.122	262.65	313.639	178.46	136.958	264.429	249.014	272.137	399.608	383.6	224.112	340.912
	PC aa C34:4	0.5123	0.4333	0.3394	0.492	0.5671	0.3889	0.3235	0.58	0.4488	0.3673	0.4316	0.5648	0.4121	0.4631	0.2674	0.2043	0.382	0.3884	0.4126	0.5627	0.5788	0.3421	0.5137	0.7154		30.3738	25.6899	20.1227	29.1702	33.6228	23.0575	19.18	34.3876	26.6089	21.7768	25.5891	33.4864	24.433	27.4567	15.8539	12.1127	22.6484	23.0278	24.4626	33.3619	34.3165	20.2828	30.4568
	PC aa C36:0	0.2479	0.2256	0.1946	0.2812	0.2719	0.205	0.2162	0.2656	0.2658	0.211	0.2118	0.2464	0.209	0.2412	0.157	0.1567	0.2249	0.2393	0.2403	0.2829	0.2829	0.236	0.2769	0.3247		14.6977	13.3756	11.5376	16.6721	16.1207	12.1542	12.8183	15.7472	15.759	12.51	12.5574	14.6088	12.3914	14.3005	9.30837	9.29059	13.3341	14.1879	14.2471	16.7729	16.7729	13.9922	16.4171
	PC aa C36:1	0.5039	1.09	0.9241	1.85	1.67	1.4	0.8933	1.69	1.51	1.24	1.48	2.09	1.05	1.27	0.7003	0.7676	1.42	1.41	1.43	2.21	2.18	1.35	1.77	2.6		29.8757	64.625	54.789	109.685	99.0126	83.0046	52.9629	100.198	89.5264	73.5184	87.7477	123.914	62.2535	75.297	41.5201	45.5102	84.1904	83.5975	84.7833	131.029	129.25	80.0402	104.942
	PC aa C36:2	16.7	16.2	13.8	21.8	23	16.1	12.8	23	18.7	14.5	18.2	24	15	17.7	10.5	8.73	15.9	15.4	16.8	24.6	24.2	14.6	21	30.3		990.126	960.482	818.188	1292.5	1363.65	954.553	758.899	1363.65	1108.7	859.691	1079.06	1422.94	889.335	1049.42	622.534	517.593	942.695	913.051	996.055	1458.51	1434.79	865.619	1245.07
	PC aa C36:3	10.6	9.16	7.7	11.8	12.6	8.85	6.96	13	9.9	8.06	9.53	13.3	8.22	10.1	5.63	4.63	9.09	8.39	9.01	13.6	12.8	7.51	11.4	16.3		628.463	543.087	456.525	699.61	747.041	524.708	412.651	770.757	586.961	477.869	565.024	788.544	487.356	598.819	333.797	274.508	538.937	497.435	534.194	806.33	758.899	445.26	675.895
	PC aa C36:4	3.49	2.91	2.29	3.51	3.83	2.73	2.1	3.85	3.1	2.35	2.93	3.88	2.63	3.23	1.81	1.48	3.01	2.49	2.76	4.13	3.79	2.34	3.46	5.01		206.919	172.531	135.772	208.104	227.077	161.859	124.507	228.263	183.796	139.329	173.717	230.041	155.93	191.503	107.313	87.7477	178.46	147.63	163.638	244.864	224.705	138.736	205.14
	PC aa C36:5	0.687	0.5998	0.3418	0.6699	0.5914	0.4282	0.6406	0.8428	0.6552	0.5002	0.433	0.6035	0.5093	0.5112	0.2978	0.2797	0.4241	0.607	0.6722	0.6176	0.8764	0.7234	0.6128	0.7282		40.7315	35.5615	20.265	39.7177	35.0635	25.3875	37.9805	49.9688	38.8462	29.6564	25.6721	35.7809	30.1959	30.3085	17.6563	16.5831	25.1445	35.9884	39.8541	36.6169	51.9609	42.8897	36.3323
	PC aa C36:6	0.1365	0.1177	0.0592	0.1119	0.0858	0.0947	0.1652	0.1662	0.1494	0.1053	0.0494	0.0694	0.0814	0.0744	0.018	0.0505	0.0488	0.1432	0.18	0.0863	0.1947	0.1673	0.0804	0.0923		8.09295	6.97832	3.50991	6.63444	5.087	5.61467	9.79454	9.85383	8.85778	6.24313	2.92888	4.11466	4.82612	4.4111	1.0672	2.99409	2.8933	8.49018	10.672	5.11664	11.5436	9.91905	4.76684
	PC aa C38:0	0.1128	0.115	0.0716	0.1257	0.0976	0.0853	0.1178	0.1445	0.139	0.0909	0.0868	0.1113	0.0921	0.1067	0.0661	0.0678	0.0848	0.1336	0.1172	0.118	0.1697	0.1327	0.1269	0.1511		6.6878	6.81824	4.24509	7.45263	5.78661	5.05735	6.98424	8.56726	8.24117	5.38937	5.14629	6.59887	5.46052	6.32614	3.919	4.01979	5.02771	7.92101	6.94867	6.9961	10.0613	7.86765	7.52377
	PC aa C38:1	0.042	0.0424	0.0199	0.0689	0.0686	0.0381	0.0337	0.0407	0.0664	0.0749	0.0302	0.0615	0	0.0184	0.0297	0.0365	0.0355	0.0682	0.0865	0.09	0.0481	0.0614	0.0488	0.0801		2.49014	2.51385	1.17985	4.08501	4.06723	2.25891	1.99804	2.41306	3.93679	4.44075	1.79053	3.64627	0	1.09092	1.76088	2.16405	2.10476	4.04351	5.1285	5.33601	2.8518	3.64034	2.8933
	PC aa C38:3	3.76	3.79	3.29	5.25	5.34	3.92	2.94	5.49	4.44	3.39	4.41	5.79	3.46	4.27	2.41	2.02	3.93	3.77	3.99	6	5.71	3.47	4.97	7.59		222.927	224.705	195.061	311.267	316.603	232.413	174.31	325.497	263.243	200.99	261.464	343.283	205.14	253.164	142.886	119.764	233.006	223.52	236.563	355.734	338.54	205.733	294.666
	PC aa C38:4	5.09	4.29	3.53	5.54	5.91	4.14	3.24	6.19	4.57	3.64	4.55	6.34	4.03	4.8	2.82	2.22	4.25	3.85	4.21	6.41	6	3.66	5.28	7.74		301.781	254.35	209.29	328.461	350.398	245.456	192.096	366.999	270.951	215.812	269.765	375.892	238.935	284.587	167.195	131.622	251.978	228.263	249.607	380.042	355.734	216.998	313.046
	PC aa C38:5	1.75	1.45	1.08	1.74	1.79	1.31	1.34	2.06	1.6	1.22	1.35	1.83	1.27	1.44	0.7813	0.6838	1.33	1.33	1.44	1.95	2.04	1.4	1.65	2.26		103.756	85.969	64.0321	103.163	106.127	77.6686	79.4473	122.135	94.8624	72.3326	80.0402	108.499	75.297	85.3762	46.3225	40.5418	78.8544	78.8544	85.3762	115.614	120.95	83.0046	97.8268
	PC aa C38:6	0.3893	0.3856	0.1725	0.3571	0.2788	0.2308	0.4822	0.5155	0.4252	0.3288	0.1921	0.2614	0.3088	0.257	0.1424	0.1944	0.2471	0.4041	0.4624	0.3054	0.5655	0.5092	0.3463	0.3225		23.0812	22.8618	10.2274	21.1721	16.5298	13.6839	28.5892	30.5635	25.2097	19.4942	11.3894	15.4981	18.3084	15.2373	8.44275	11.5258	14.6503	23.9587	27.4152	18.1069	33.5279	30.19	20.5318
	PC aa C40:1	0.2031	0.2115	0.1455	0.1998	0.1682	0.1497	0.2256	0.2076	0.2192	0.1754	0.1448	0.1891	0.1444	0.1625	0.1311	0.1544	0.1552	0.2101	0.2448	0.2032	0.2408	0.2383	0.1786	0.1873		12.0416	12.5396	8.62655	11.8459	9.97241	8.87556	13.3756	12.3084	12.9961	10.3993	8.58505	11.2115	8.56133	9.63446	7.77279	9.15422	9.20165	12.4566	14.5139	12.0475	14.2768	14.1286	10.589
	PC aa C40:2	0.074	0.119	0.1048	0.1548	0.171	0.1201	0.0929	0.1774	0.1459	0.111	0.1165	0.1849	0.1169	0.1253	0.0739	0.0724	0.1451	0.1343	0.1468	0.1883	0.2045	0.1359	0.1684	0.2646		4.38739	7.05539	6.21349	9.17794	10.1384	7.12061	5.50795	10.5179	8.65027	6.58108	6.90717	10.9625	6.93088	7.42891	4.38146	4.29252	8.60283	7.96251	8.70363	11.1641	12.1246	8.05738	9.98427
	PC aa C40:3	0.5446	0.6695	0.5887	0.9985	0.9812	0.7012	0.5288	1.01	0.7914	0.7295	0.8144	1.09	0.6227	0.7494	0.4187	0.4234	0.738	0.7137	0.7566	1.15	1.14	0.6674	0.9699	1.44		32.2888	39.694	34.9034	59.2001	58.1744	41.5734	31.352	59.8819	46.9213	43.2513	48.285	64.625	36.9193	44.4312	24.8243	25.103	43.7553	42.3146	44.8581	68.1823	67.5895	39.5695	57.5044
	PC aa C40:4	1.77	1.79	1.49	2.31	2.47	1.74	1.29	2.67	2.06	1.5	2.01	2.72	1.61	1.96	1.12	0.8652	1.76	1.73	1.8	2.85	2.65	1.53	2.3	3.47		104.942	106.127	88.3406	136.958	146.444	103.163	76.4828	158.302	122.135	88.9335	119.171	161.266	95.4553	116.206	66.4037	51.2968	104.349	102.57	106.72	168.974	157.116	90.7122	136.365
	PC aa C40:5	1.98	1.67	1.45	2.27	2.34	1.72	1.32	2.45	1.82	1.46	1.77	2.45	1.54	1.96	1.04	0.8741	1.69	1.54	1.7	2.5	2.48	1.45	2.18	3.22		117.392	99.0126	85.969	134.586	138.736	101.977	78.2615	145.258	107.906	86.5619	104.942	145.258	91.3051	116.206	61.6606	51.8245	100.198	91.3051	100.791	148.222	147.037	85.969	129.25
	PC aa C40:6	0.8274	0.7056	0.5158	0.7817	0.8169	0.6311	0.6856	1.03	0.8199	0.6228	0.6205	0.8055	0.6308	0.6963	0.3899	0.3701	0.5999	0.7451	0.7639	0.8103	1.05	0.8146	0.7612	0.9534		49.0557	41.8343	30.5813	46.3462	48.4332	37.4173	40.6485	61.0677	48.6111	36.9252	36.7888	47.7573	37.3995	41.2829	23.1168	21.9429	35.5675	44.1762	45.2909	48.0419	62.2535	48.2968	45.1308
	PC aa C42:0	0.0258	0.036	0.0228	0.0326	0.0312	0.0238	0.0304	0.0238	0.0286	0.025	0.0341	0.0302	0.0284	0.0282	0.0168	0.0208	0.0312	0.0334	0.0434	0.032	0.0448	0.042	0.0313	0.0331		1.52966	2.1344	1.35179	1.93282	1.84982	1.41108	1.80239	1.41108	1.69567	1.48223	2.02175	1.79053	1.68381	1.67195	0.996055	1.23321	1.84982	1.98025	2.57314	1.89725	2.65615	2.49014	1.85575
	PC aa C42:1	0.0365	0.0497	0.0332	0.0525	0.0448	0.0356	0.0511	0.0702	0.0562	0.044	0.0243	0.0427	0.028	0.0374	0.0211	0.0246	0.0317	0.0618	0.0535	0.0446	0.0653	0.0576	0.0448	0.0483		2.16405	2.94666	1.96839	3.11267	2.65615	2.11069	3.02967	4.16209	3.33204	2.60872	1.44072	2.53164	1.66009	2.21741	1.251	1.45851	1.87946	3.66406	3.17196	2.64429	3.87157	3.41505	2.65615
	PC aa C42:2	0.0661	0.0716	0.0571	0.0801	0.0853	0.0619	0.0739	0.0843	0.0781	0.0723	0.0622	0.0785	0.0762	0.0603	0.049	0.0482	0.0709	0.0824	0.0846	0.085	0.1117	0.0832	0.0834	0.1088		3.919	4.24509	3.3854	4.74905	5.05735	3.66999	4.38146	4.99806	4.63047	4.28659	3.68778	4.65419	4.51782	3.57513	2.90516	2.85773	4.20359	4.88541	5.01585	5.03957	6.62258	4.93284	4.9447
	PC aa C42:4	0.1525	0.1904	0.1504	0.2343	0.2684	0.2027	0.1407	0.2749	0.222	0.173	0.2185	0.2956	0.1521	0.1987	0.1287	0.1133	0.1873	0.1602	0.1946	0.2869	0.2867	0.1855	0.2368	0.3676		9.04157	11.2886	8.91707	13.8914	15.9132	12.0179	8.34196	16.2985	13.1622	10.257	12.9546	17.5258	9.01786	11.7807	7.63049	6.71744	11.1048	9.4981	11.5376	17.01	16.9982	10.9981	14.0396
	PC aa C42:5	0.4002	0.3897	0.3124	0.5194	0.5231	0.3769	0.2804	0.5346	0.423	0.3438	0.418	0.5621	0.3405	0.4027	0.2088	0.2041	0.3712	0.3875	0.377	0.5825	0.5504	0.3328	0.5066	0.7678		23.7275	23.1049	18.5219	30.7947	31.0141	22.346	16.6246	31.6959	25.0792	20.3836	24.7828	33.3263	20.1879	23.8757	12.3795	12.1009	22.0081	22.9745	22.352	34.5358	32.6327	19.7314	30.0358
	PC aa C42:6	0.3279	0.3021	0.2238	0.3581	0.3446	0.2598	0.2237	0.4166	0.2905	0.235	0.2698	0.3674	0.2702	0.3039	0.1893	0.1264	0.2702	0.2621	0.2954	0.3945	0.3931	0.2598	0.3296	0.4475		19.4409	17.9112	13.2689	21.2314	20.431	15.4033	13.2629	24.6998	17.2235	13.9329	15.9962	21.7828	16.0199	18.0179	11.2234	7.49413	16.0199	15.5396	17.514	23.3895	23.3065	15.4033	19.5417
	PC ae C30:0	0.5068	0.6502	0.5723	0.9965	0.9656	0.7359	0.5857	0.9383	0.8227	0.733	0.7718	1.05	0.5963	0.7109	0.4203	0.4355	0.6728	0.8047	0.8122	1.11	1.12	0.7685	0.9355	1.35		30.0477	38.5497	33.9311	59.0815	57.2495	43.6308	34.7256	55.6309	48.7771	43.4588	45.7593	62.2535	35.354	42.1486	24.9192	25.8204	39.8896	47.7099	48.1545	65.8108	66.4037	45.5636	55.4649
	PC ae C30:1	0.2332	0.2256	0.1453	0.2611	0.264	0.1952	0.2123	0.3122	0.2586	0.1779	0.1902	0.2628	0.1926	0.2151	0.1219	0.1112	0.1832	0.2226	0.2459	0.2694	0.3232	0.2371	0.2511	0.3239		13.8262	13.3756	8.61469	15.4804	15.6523	11.5732	12.5871	18.51	15.3321	10.5475	11.2768	15.5811	11.4191	12.7531	7.22733	6.59294	10.8617	13.1977	14.5792	15.9725	19.1622	14.0574	14.8875
	PC ae C30:2	0.1569	0.1768	0.1144	0.1787	0.131	0.1328	0.1978	0.2057	0.1881	0.1747	0.0902	0.134	0.1439	0.1368	0.0983	0.1288	0.1065	0.2035	0.2053	0.131	0.2308	0.2131	0.1466	0.1371		9.30244	10.4823	6.78266	10.5949	7.76686	7.87358	11.7274	12.1957	11.1523	10.3578	5.34787	7.94473	8.53169	8.11074	5.82811	7.63642	6.31428	12.0653	12.172	7.76686	13.6839	12.6345	8.69177
	PC ae C32:1	4.63	4.69	3.88	6.4	6.55	4.63	3.61	6.59	5.34	4.41	5.15	6.97	4.36	5.17	2.93	2.39	4.48	4.54	4.9	7.13	6.88	4.3	6.13	8.77		274.508	278.065	230.041	379.45	388.343	274.508	214.033	390.715	316.603	261.464	305.338	413.244	258.5	306.524	173.717	141.701	265.615	269.172	290.516	422.731	407.908	254.943	363.442
	PC ae C32:2	1.01	0.908	0.7312	1.18	1.22	0.8159	0.6488	1.25	0.9564	0.7891	0.8669	1.3	0.8337	0.9757	0.5941	0.4496	0.8603	0.8004	0.9008	1.3	1.21	0.7416	1.1	1.6		59.8819	53.8344	43.3521	69.961	72.3326	48.3739	38.4667	74.1112	56.704	46.7849	51.3976	77.0757	49.4292	57.8483	35.2236	26.6563	51.0063	47.4549	53.4075	77.0757	71.7397	43.9687	65.2179
	PC ae C34:0	0.763	0.6925	0.478	0.9343	0.9412	0.6984	0.5426	0.8846	0.7631	0.6005	0.7042	0.8598	0.6187	0.7276	0.3944	0.4082	0.5986	0.6915	0.7251	1.04	1.07	0.6814	0.8316	1.2		45.2375	41.0576	28.3401	55.3937	55.8028	41.4074	32.1702	52.447	45.2434	35.603	41.7513	50.9767	36.6821	43.1387	23.3836	24.2018	35.4904	40.9983	42.9905	61.6606	63.4392	40.3995	49.3047
	PC ae C34:1	5.06	5.99	5.24	9.27	9	6.6	4.95	8.96	7.49	6.16	7.34	9.91	5.61	6.92	3.91	3.46	6.43	6.8	7.05	10.2	9.97	6.17	8.44	12.6		300.002	355.141	310.674	549.609	533.601	391.307	293.481	531.229	444.075	365.22	435.181	587.554	332.611	410.28	231.82	205.14	381.228	403.165	417.987	604.748	591.111	365.813	500.399
	PC ae C34:2	3.4	3.1	2.5	4.2	4.33	3.06	2.4	4.44	3.46	2.73	3.39	4.59	2.9	3.44	1.88	1.62	3.09	2.94	3.19	4.75	4.47	2.69	3.97	5.65		201.583	183.796	148.222	249.014	256.721	181.424	142.294	263.243	205.14	161.859	200.99	272.137	171.938	203.954	111.463	96.0482	183.203	174.31	189.132	281.623	265.022	159.487	235.377
	PC ae C34:3	0.6414	0.5522	0.4607	0.703	0.8057	0.5516	0.4145	0.7757	0.5958	0.483	0.5818	0.7843	0.5418	0.5963	0.3899	0.2745	0.5518	0.5173	0.5688	0.8537	0.7962	0.495	0.6987	1.02		38.028	32.7394	27.3144	41.6802	47.7691	32.7038	24.5753	45.9905	35.3244	28.6366	34.4943	46.5004	32.1228	35.354	23.1168	16.2748	32.7157	30.6702	33.7236	50.615	47.2059	29.3481	41.4252
	PC ae C36:0	0.687	0.6115	0.4123	0.7325	0.7153	0.5026	0.4677	0.7719	0.6589	0.4868	0.5594	0.7228	0.5402	0.6039	0.3619	0.3184	0.5112	0.5398	0.562	0.7734	0.7799	0.5253	0.6499	0.8903		40.7315	36.2552	24.4449	43.4292	42.4094	29.7987	27.7295	45.7652	39.0655	28.8619	33.1663	42.8541	32.0279	35.8046	21.4567	18.8776	30.3085	32.0042	33.3204	45.8541	46.2395	31.1445	38.5319
	PC ae C36:1	0.8853	0.9165	0.7492	1.35	1.31	0.9486	0.7475	1.32	1.15	0.9086	1.16	1.41	0.8434	0.9958	0.5676	0.5717	0.9659	1.08	1.08	1.54	1.55	0.9651	1.23	1.78		52.4886	54.3384	44.4193	80.0402	77.6686	56.2415	44.3185	78.2615	68.1823	53.87	68.7752	83.5975	50.0043	59.04	33.6524	33.8955	57.2672	64.0321	64.0321	91.3051	91.898	57.2198	72.9255
	PC ae C36:2	1.92	2.07	1.73	3.01	2.99	2.08	1.54	2.93	2.35	1.94	2.35	3.23	1.87	2.34	1.31	1.11	2.09	2	2.11	3.29	3.19	1.93	2.69	3.98		113.835	122.728	102.57	178.46	177.274	123.321	91.3051	173.717	139.329	115.021	139.329	191.503	110.87	138.736	77.6686	65.8108	123.914	118.578	125.1	195.061	189.132	114.428	159.487
	PC ae C36:3	2.44	2.34	1.91	3.21	3.34	2.32	1.79	3.27	2.61	2.03	2.64	3.5	2.15	2.6	1.39	1.18	2.31	2.24	2.41	3.76	3.39	2.01	3.09	4.4		144.665	138.736	113.242	190.318	198.025	137.55	106.127	193.875	154.744	120.357	156.523	207.512	127.471	154.151	82.4117	69.961	136.958	132.807	142.886	222.927	200.99	119.171	183.203
	PC ae C36:4	0.809	0.697	0.6187	0.9197	1.02	0.6804	0.5053	0.9731	0.7742	0.6395	0.7959	1.08	0.6065	0.8156	0.4679	0.3661	0.7458	0.625	0.6571	1.11	0.981	0.57	0.9362	1.39		47.9648	41.3244	36.6821	54.5281	60.4748	40.3402	29.9587	57.6941	45.9015	37.9153	47.1881	64.0321	35.9588	48.3561	27.7413	21.7057	44.2177	37.0556	38.9588	65.8108	58.1625	33.7947	55.5064
	PC ae C36:5	0.1613	0.1611	0.1229	0.2049	0.1931	0.1402	0.1604	0.2156	0.1853	0.1434	0.1584	0.2128	0.1479	0.1509	0.0838	0.0749	0.1497	0.1824	0.179	0.2192	0.2469	0.1804	0.1729	0.2549		9.56332	9.55146	7.28662	12.1483	11.4487	8.31232	9.50996	12.7827	10.9863	8.50204	9.39138	12.6167	8.76884	8.94671	4.96842	4.44075	8.87556	10.8143	10.6127	12.9961	14.6385	10.6957	10.2511
	PC ae C38:0	0.1379	0.125	0.0779	0.1131	0.0993	0.0884	0.1344	0.1541	0.1398	0.1068	0.0724	0.0928	0.1101	0.0967	0.0646	0.0708	0.0845	0.1436	0.1415	0.1021	0.1663	0.1555	0.1129	0.11		8.17595	7.41113	4.61861	6.70559	5.8874	5.24115	7.96844	9.13643	8.2886	6.33207	4.29252	5.50202	6.52772	5.73325	3.83007	4.19766	5.00992	8.5139	8.38939	6.05341	9.85976	9.21944	6.69373
	PC ae C38:1	0.1991	0.2307	0.1769	0.3092	0.3103	0.2279	0.1837	0.2747	0.2732	0.2366	0.2319	0.2842	0.1858	0.1907	0.1104	0.1314	0.2397	0.2506	0.2267	0.3613	0.3614	0.2415	0.3054	0.4699		11.8044	13.678	10.4882	18.3322	18.3974	13.512	10.8914	16.2867	16.1978	14.0278	13.7491	16.8499	11.0159	11.3064	6.54551	7.79057	14.2116	14.8578	13.4408	21.4211	21.427	14.3183	18.1069
	PC ae C38:2	0.7316	0.9412	0.7964	1.43	1.39	0.9953	0.7875	1.43	1.19	0.9544	1.11	1.58	0.844	1.01	0.522	0.5621	1.09	1.08	1.09	1.67	1.63	0.9923	1.35	2.09		43.3758	55.8028	47.2178	84.7833	82.4117	59.0103	46.6901	84.7833	70.5539	56.5854	65.8108	93.6766	50.0399	59.8819	30.9489	33.3263	64.625	64.0321	64.625	99.0126	96.6411	58.8325	80.0402
	PC ae C38:3	3.35	3.78	3.37	5.56	5.65	4.14	2.99	5.72	4.6	3.54	4.49	6.29	3.53	4.36	2.41	2.11	4.05	3.97	4.18	6.51	6.2	3.68	5.31	7.9		198.618	224.112	199.804	329.647	334.983	245.456	177.274	339.133	272.729	209.883	266.208	372.928	209.29	258.5	142.886	125.1	240.12	235.377	247.828	385.971	367.592	218.184	314.825
	PC ae C38:4	2.54	2.55	2.17	3.54	3.8	2.54	1.93	3.64	2.83	2.37	2.94	3.95	2.37	2.85	1.65	1.29	2.54	2.38	2.54	4.08	3.77	2.14	3.3	4.96		150.594	151.187	128.657	209.883	225.298	150.594	114.428	215.812	167.788	140.515	174.31	234.192	140.515	168.974	97.8268	76.4828	150.594	141.108	150.594	241.899	223.52	126.878	195.654
	PC ae C38:5	0.6257	0.6064	0.4607	0.7876	0.8402	0.6021	0.456	0.8298	0.6629	0.4938	0.634	0.9389	0.5715	0.7025	0.3636	0.2973	0.5726	0.5295	0.6042	0.9447	0.8954	0.5513	0.7479	1.15		37.0971	35.9528	27.3144	46.696	49.8146	35.6979	27.0358	49.198	39.3027	29.2769	37.5892	55.6664	33.8837	41.6505	21.5575	17.6266	33.9489	31.3935	35.8224	56.0103	53.0874	32.686	44.3422
	PC ae C38:6	0.1368	0.1302	0.077	0.1487	0.1515	0.1023	0.1071	0.1641	0.1559	0.113	0.1127	0.1479	0.1256	0.1463	0.0717	0.0667	0.113	0.1337	0.1444	0.1652	0.2214	0.1611	0.1656	0.1823		8.11074	7.71943	4.56525	8.81627	8.98228	6.06526	6.34985	9.72932	9.24316	6.69966	6.68187	8.76884	7.4467	8.67398	4.25102	3.95458	6.69966	7.92694	8.56133	9.79454	13.1266	9.55146	9.81826
	PC ae C40:1	0.0725	0.09	0.042	0.074	0.078	0.0772	0.0761	0.1082	0.0983	0.0691	0.0373	0.0513	0.0506	0.0594	0.0373	0.0474	0.0529	0.0852	0.0987	0.0738	0.1201	0.0913	0.0869	0.0832		4.29845	5.33601	2.49014	4.38739	4.62454	4.57711	4.51189	6.41507	5.82811	4.09687	2.21148	3.04153	3.00002	3.52177	2.21148	2.8103	3.13639	5.05142	5.85182	4.37553	7.12061	5.41309	5.15221
	PC ae C40:2	0.1299	0.1619	0.1236	0.2532	0.2549	0.1658	0.1274	0.2007	0.1898	0.1624	0.2093	0.2583	0.1495	0.1744	0.0906	0.0875	0.1914	0.1775	0.1819	0.2865	0.2767	0.1754	0.218	0.3411		7.70164	9.59889	7.32812	15.012	15.1128	9.83012	7.55342	11.8993	11.2531	9.62853	12.4092	15.3143	8.86371	10.34	5.37158	5.18779	11.3479	10.5238	10.7847	16.9863	16.4053	10.3993	12.925
	PC ae C40:3	0.3952	0.5292	0.4855	0.794	0.7993	0.5889	0.4234	0.7857	0.6908	0.5681	0.638	0.8794	0.4642	0.5864	0.3434	0.2863	0.5664	0.5848	0.6355	0.9676	0.8416	0.5195	0.7096	1.09		23.431	31.3757	28.7848	47.0755	47.3897	34.9153	25.103	46.5834	40.9568	33.6821	37.8264	52.1387	27.522	34.7671	20.3598	16.9744	33.5813	34.6722	37.6782	57.368	49.8976	30.8006	42.0715
	PC ae C40:4	1.98	2.19	1.84	3.26	3.35	2.37	1.69	3.32	2.59	1.99	2.62	3.6	2.02	2.59	1.39	1.21	2.43	2.23	2.41	3.65	3.42	2.09	3.05	4.72		117.392	129.843	109.092	193.282	198.618	140.515	100.198	196.839	153.559	117.985	155.337	213.44	119.764	153.559	82.4117	71.7397	144.072	132.214	142.886	216.405	202.768	123.914	180.831
	PC ae C40:5	0.9121	0.8537	0.7376	1.18	1.29	0.9085	0.6532	1.26	0.9788	0.7787	1.04	1.33	0.8139	1.01	0.5603	0.4293	0.8818	0.8105	0.8562	1.43	1.26	0.7154	1.19	1.78		54.0775	50.615	43.7316	69.961	76.4828	53.8641	38.7276	74.7041	58.0321	46.1683	61.6606	78.8544	48.2553	59.8819	33.2196	25.4528	52.281	48.0537	50.7632	84.7833	74.7041	42.4154	70.5539
	PC ae C40:6	0.2681	0.2702	0.1957	0.3399	0.3623	0.2388	0.1905	0.4002	0.3172	0.2252	0.2863	0.4108	0.2566	0.3124	0.1759	0.1214	0.2585	0.2542	0.2453	0.4092	0.3788	0.25	0.3188	0.4917		15.8954	16.0199	11.6029	20.1523	21.4804	14.1582	11.2946	23.7275	18.8065	13.3519	16.9744	24.3559	15.2136	18.5219	10.4289	7.19768	15.3262	15.0713	14.5436	24.2611	22.4587	14.8223	18.9013
	PC ae C42:0	0.3806	0.3873	0.3106	0.4041	0.4107	0.3514	0.3545	0.4242	0.407	0.359	0.3457	0.378	0.3206	0.3594	0.288	0.324	0.3489	0.3574	0.4099	0.3847	0.46	0.4012	0.3928	0.4044		22.5654	22.9626	18.4152	23.9587	24.35	20.8342	21.018	25.1504	24.1306	21.2848	20.4962	22.4112	19.0081	21.3085	17.0752	19.2096	20.6859	21.1899	24.3026	22.8085	27.2729	23.7867	23.2887
	PC ae C42:1	0.1032	0.1178	0.0668	0.1028	0.0679	0.0718	0.1162	0.134	0.0996	0.0903	0.0603	0.0588	0.0947	0.0639	0.0487	0.0548	0.0594	0.1141	0.1303	0.0683	0.1429	0.1296	0.087	0.0828		6.11862	6.98424	3.96051	6.09491	4.02572	4.25695	6.88938	7.94473	5.90518	5.3538	3.57513	3.48619	5.61467	3.78857	2.88737	3.24904	3.52177	6.76487	7.72536	4.04944	8.4724	7.68385	5.15814
	PC ae C42:2	0.0494	0.0439	0.0158	0.0534	0.0354	0.0313	0.0438	0.0529	0.048	0.0374	0.0217	0.0315	0.0247	0.0331	0.0137	0.0238	0.0278	0.0404	0.0505	0.0411	0.0749	0.0444	0.0474	0.0394		2.92888	2.60279	0.936766	3.16603	2.09883	1.85575	2.59686	3.13639	2.84587	2.21741	1.28657	1.8676	1.46444	1.96247	0.812259	1.41108	1.64823	2.39528	2.99409	2.43678	4.44075	2.63243	2.8103
	PC ae C42:3	0.0786	0.0744	0.05	0.0784	0.0761	0.0618	0.0729	0.1011	0.0797	0.0617	0.0686	0.0903	0.065	0.0549	0.0358	0.0331	0.0654	0.0756	0.0784	0.0861	0.0966	0.0851	0.0756	0.1011		4.66012	4.4111	2.96445	4.64826	4.51189	3.66406	4.32217	5.99412	4.72533	3.65813	4.06723	5.3538	3.85379	3.25497	2.12255	1.96247	3.8775	4.48225	4.64826	5.10478	5.72732	5.04549	4.48225
	PC ae C42:4	0.0385	0.0632	0.0593	0.1533	0.1111	0.0887	0.0499	0.1163	0.085	0.0715	0.0926	0.1268	0.0565	0.0903	0.0248	0.0298	0.0818	0.0719	0.1036	0.1333	0.1347	0.0824	0.1251	0.1893		2.28263	3.74706	3.51584	9.089	6.58701	5.25893	2.95852	6.89531	5.03957	4.23916	5.49016	7.51785	3.34983	5.3538	1.47037	1.76681	4.84984	4.26288	6.14234	7.90322	7.98623	4.88541	7.41705
	PC ae C42:5	0.5043	0.5313	0.4613	0.5846	0.6073	0.5351	0.4965	0.591	0.5629	0.4901	0.5641	0.6118	0.4695	0.5351	0.4418	0.4251	0.5212	0.5231	0.5048	0.6246	0.6195	0.5086	0.5538	0.6967		29.8994	31.5002	27.35	34.6603	36.0062	31.7255	29.437	35.0398	33.3738	29.0575	33.4449	36.273	27.8362	31.7255	26.1939	25.2038	30.9014	31.0141	29.9291	37.0319	36.7295	30.1544	32.8342
	PC ae C44:3	0.0195	0.0239	0.0083	0.0252	0.0212	0.0129	0.0297	0.0253	0.0289	0.0244	0.0086	0.0257	0.0219	0.0134	0.0108	0.0142	0.019	0.0325	0.0296	0.01	0.039	0.0295	0.0123	0.0133		1.15614	1.41701	0.492099	1.49408	1.25693	0.764828	1.76088	1.50001	1.71345	1.44665	0.509885	1.52373	1.29843	0.794473	0.640321	0.841904	1.12649	1.92689	1.75495	0.59289	2.31227	1.74903	0.729255
	PC ae C44:4	0.0446	0.0324	0.0286	0.0289	0.0382	0.0361	0.0397	0.0362	0.0533	0.0343	0.0441	0.0342	0.0305	0.0342	0.0345	0.0342	0.0293	0.0401	0.0465	0.0412	0.0419	0.037	0.0315	0.0472		2.64429	1.92096	1.69567	1.71345	2.26484	2.14033	2.35377	2.14626	3.1601	2.03361	2.61464	2.02768	1.80831	2.02768	2.04547	2.02768	1.73717	2.37749	2.75694	2.44271	2.48421	2.19369	1.8676
	PC ae C44:5	0.0328	0.0399	0.0326	0.0399	0.0333	0.0249	0.0431	0.0446	0.0408	0.0404	0.0318	0.0323	0.0313	0.0246	0.028	0.0288	0.0382	0.0383	0.0512	0.0328	0.0491	0.0507	0.039	0.0289		1.94468	2.36563	1.93282	2.36563	1.97432	1.4763	2.55536	2.64429	2.41899	2.39528	1.88539	1.91503	1.85575	1.45851	1.66009	1.70752	2.26484	2.27077	3.0356	1.94468	2.91109	3.00595	2.31227
	PC ae C44:6	0.022	0.0181	0.0089	0.027	0.0262	0.0166	0.0206	0.0315	0.0204	0.0231	0.0241	0.0212	0.019	0.0196	0.0156	0.0142	0.0194	0.0298	0.0231	0.0138	0.0323	0.0243	0.0233	0.0293		1.30436	1.07313	0.527672	1.6008	1.55337	0.984197	1.22135	1.8676	1.2095	1.36958	1.42886	1.25693	1.12649	1.16206	0.924908	0.841904	1.15021	1.76681	1.36958	0.818188	1.91503	1.44072	1.38143
Sphingomyelins	SM (OH) C14:1	0	0	0	0.0017	0	0	0	0	0	0	0.001	0	0	0	0	0	0.0005	0	0	0	0.0002	0	0.012	0		0	0	0	0.100791	0	0	0	0	0	0	0.059289	0	0	0	0	0	0.0296445	0	0	0	0.0118578	0	0.711468
	SM (OH) C16:1	0.0459	0.0261	0	0.051	0.0205	0.0396	0.0524	0.0387	0.0713	0.0293	0.0494	0.0541	0.0543	0.0233	0.0122	0.0264	0.0136	0.0455	0.0314	0.028	0.0575	0.0505	0.0377	0.048		2.72137	1.54744	0	3.02374	1.21542	2.34784	3.10674	2.29448	4.22731	1.73717	2.92888	3.20753	3.21939	1.38143	0.723326	1.56523	0.80633	2.69765	1.86167	1.66009	3.40912	2.99409	2.2352
	SM (OH) C22:1	0	0.0289	0.0521	0.0751	0.0453	0.0115	0	0	0	0.0128	0.0495	0	0.01	0.0519	0.0291	0	0	0	0.0623	0.0022	0.0451	0.0284	0.0111	0.0127		0	1.71345	3.08896	4.4526	2.68579	0.681824	0	0	0	0.758899	2.93481	0	0.59289	3.0771	1.72531	0	0	0	3.6937	0.130436	2.67393	1.68381	0.658108
	SM (OH) C22:2	0.1489	0.2306	0.1272	0.3378	0.3519	0.2833	0.1518	0.2845	0.2716	0.2955	0.2573	0.3845	0.2144	0.2624	0.2014	0.1315	0.2149	0.2241	0.2929	0.3353	0.3594	0.1644	0.2874	0.455		8.82813	13.672	7.54156	20.0278	20.8638	16.7966	9.00007	16.8677	16.1029	17.5199	15.2551	22.7966	12.7116	15.5574	11.9408	7.7965	12.7412	13.2867	17.3657	19.8796	21.3085	9.74711	17.0397
	SM (OH) C24:1	0.0192	0	0	0	0	0	0.0069	0.0191	0.0059	0.0003	0	0	0.0017	0	0.0045	0.0046	0	0.003	0.0002	0	0	0	0.0015	0		1.13835	0	0	0	0	0	0.409094	1.13242	0.349805	0.0177867	0	0	0.100791	0	0.2668	0.272729	0	0.177867	0.0118578	0	0	0	0.0889335
	SM C16:0	3.01	4.31	4.17	6.75	6.5	5.23	3.92	6.74	5.99	5.04	5.82	7.47	4.25	5.16	3.04	2.92	4.92	5.59	6.1	7.96	8.08	5.43	6.55	9.73		178.46	255.536	247.235	400.201	385.379	310.081	232.413	399.608	355.141	298.817	345.062	442.889	251.978	305.931	180.239	173.124	291.702	331.426	361.663	471.94	479.055	321.939	388.343
	SM C16:1	0.6732	0.5793	0.4699	0.679	0.6878	0.4758	0.4851	0.8414	0.6497	0.51	0.5514	0.7568	0.5597	0.6404	0.3607	0.2722	0.5089	0.5188	0.6015	0.722	0.8192	0.5119	0.6499	0.8696		39.9134	34.3461	27.8599	40.2572	40.779	28.2097	28.7611	49.8858	38.5201	30.2374	32.692	44.8699	33.1841	37.9687	21.3855	16.1385	30.1722	30.7591	35.6623	42.8067	48.5695	30.35	38.5319
	SM C18:0	0.5841	0.5105	0.492	0.8825	0.7775	0.6604	0.322	0.5033	0.6311	0.5716	0.6357	0.8019	0.2378	0.6576	0.3554	0.4219	0.6776	0.6728	0.7391	0.9737	1.08	0.7928	0.7786	1.26		34.6307	30.267	29.1702	52.3225	46.0972	39.1545	19.0911	29.8402	37.4173	33.8896	37.69	47.5438	14.0989	38.9884	21.0713	25.014	40.1742	39.8896	43.8205	57.7297	64.0321	47.0043	46.1624
	SM C18:1	0.3125	0.321	0.3382	0.4405	0.4637	0.321	0.264	0.5174	0.3902	0.3194	0.3303	0.5338	0.3728	0.3755	0.2331	0.1829	0.3158	0.3193	0.3776	0.5039	0.5492	0.31	0.4523	0.6198		18.5278	19.0318	20.0515	26.1168	27.4923	19.0318	15.6523	30.6761	23.1346	18.9369	19.5832	31.6485	22.1029	22.263	13.8203	10.844	18.7235	18.931	22.3875	29.8757	32.5615	18.3796	26.8164
	SM C20:2	0.053	0.0191	0.0114	0.0398	0.0278	0.0268	0.0094	0.014	0.0338	0.0103	0.006	0.0232	0.0193	0.0126	0.0183	0.0047	0.0278	0.0279	0.0323	0.0422	0.0294	0.0134	0.0308	0.012		3.14232	1.13242	0.675895	2.3597	1.64823	1.58895	0.557317	0.830046	2.00397	0.610677	0.355734	1.3755	1.14428	0.747041	1.08499	0.278658	1.64823	1.65416	1.91503	2.502	1.7431	0.794473	1.8261
	SM C22:3	0	0	0.0034	0	0	0	0	0	0	0	0	0	0	0	0	0	0	0	0	0	0	0	0	0		0	0	0.201583	0	0	0	0	0	0	0	0	0	0	0	0	0	0	0	0	0	0	0	0
	SM C24:0	0.3715	0.4762	0.4484	0.6749	0.6307	0.4727	0.4227	0.7472	0.6033	0.4492	0.5559	0.7363	0.4941	0.5826	0.3112	0.2753	0.4826	0.483	0.5796	0.7763	0.8595	0.4952	0.6316	0.9565		22.0259	28.2334	26.5852	40.0141	37.3936	28.0259	25.0615	44.3007	35.7691	26.6326	32.9588	43.6545	29.2947	34.5418	18.4507	16.3223	28.6129	28.6366	34.3639	46.0261	50.9589	29.3599	37.4469
	SM C24:1	0.2306	0.3646	0.3265	0.5482	0.4949	0.3603	0.2911	0.5035	0.3103	0.3687	0.4669	0.5344	0.3228	0.2578	0.234	0.2651	0.3399	0.3435	0.479	0.6234	0.4859	0.3718	0.5558	0.6347		13.672	21.6168	19.3579	32.5022	29.3421	21.3618	17.259	29.852	18.3974	21.8599	27.682	31.684	19.1385	15.2847	13.8736	15.7175	20.1523	20.3658	28.3994	36.9608	28.8085	22.0437	32.9528
	SM C26:0	0.006	0.0112	0	0.0136	0	0	0	0	0	0.007	0.0199	0	0	0	0	0	0	0.0082	0.0112	0	0	0.0058	0.0043	0		0.355734	0.664037	0	0.80633	0	0	0	0	0	0.415023	1.17985	0	0	0	0	0	0	0.48617	0.664037	0	0	0.343876	0.254943
	SM C26:1	0	0	0	0	0	0	0	0	0	0	0	0	0	0	0	0	0	0	0	0	0	0	0	0		0	0	0	0	0	0	0	0	0	0	0	0	0	0	0	0	0	0	0	0	0	0	0
Energy Metabolism Intermediates	Glc	112	76.1	51.6	20.4	36.9	10	56.4	84.6	58.9	8.29	18.2	42.6	81.7	70.8	65.9	0	28	5.11	19	38.7	35.5	8.72	31.6	53.9		6640.37	4511.89	3059.31	1209.5	2187.76	592.89	3343.9	5015.85	3492.12	491.506	1079.06	2525.71	4843.91	4197.66	3907.15	0	1660.09	302.967	1126.49	2294.48	2104.76	517	1873.53
	Ribose	0.0837	0.0536	0.0282	0.0556	0.0662	0.0335	0.033	0.0723	0.0489	0.034	0.0356	0.0639	0.0551	0.0623	0.0201	0.0063	0.0464	0.029	0.0385	0.0644	0.0693	0.0355	0.0545	0.0859		4.96249	3.17789	1.67195	3.29647	3.92493	1.98618	1.95654	4.28659	2.89923	2.01583	2.11069	3.78857	3.26682	3.6937	1.19171	0.373521	2.75101	1.71938	2.28263	3.81821	4.10873	2.10476	3.23125
	2-HG	1.56	1.21	0.8764	1.26	1.44	1.02	0.9328	1.45	1.09	1	1.03	1.43	1.2	1.34	0.736	0.6539	1.21	0.974	1.22	1.71	1.69	1.14	1.49	1.99		92.4908	71.7397	51.9609	74.7041	85.3762	60.4748	55.3048	85.969	64.625	59.289	61.0677	84.7833	71.1468	79.4473	43.6367	38.7691	71.7397	57.7475	72.3326	101.384	100.198	67.5895	88.3406
	alpha-KGA	4.15	3.19	2.22	2.66	3.23	1.82	2.39	3.76	3.02	2.31	2.42	3.91	3.88	4.72	2.6	2.05	4.5	3.47	4.24	6.41	6.66	3.21	4.01	5.78		246.049	189.132	131.622	157.709	191.503	107.906	141.701	222.927	179.053	136.958	143.479	231.82	230.041	279.844	154.151	121.542	266.8	205.733	251.385	380.042	394.865	190.318	237.749
	Fum	4.57	3.26	2.31	2.73	3.07	2.06	2.05	3.28	2.39	2.21	2.29	3.4	3.31	3.46	1.83	1.6	3.09	2.3	2.88	3.83	3.94	1.97	2.36	3.27		270.951	193.282	136.958	161.859	182.017	122.135	121.542	194.468	141.701	131.029	135.772	201.583	196.247	205.14	108.499	94.8624	183.203	136.365	170.752	227.077	233.599	116.799	139.922
	Mal	12.7	11.4	8.4	16.4	18.6	12.2	9.07	13.6	11.3	11.7	11.8	16.8	11.9	12.7	5.73	7.96	15.9	13.1	15.1	22	22.2	10.6	12.1	18.4		752.97	675.895	498.028	972.34	1102.78	723.326	537.751	806.33	669.966	693.681	699.61	996.055	705.539	752.97	339.726	471.94	942.695	776.686	895.264	1304.36	1316.22	628.463	717.397
	Suc	2.61	2.28	1.92	3.99	5.06	3.74	2.47	3.23	2.97	3.62	3.31	3.96	3.42	3.39	2.17	3.2	4.77	4.54	3.14	4.34	3.74	5.06	3.4	4.78		154.744	135.179	113.835	236.563	300.002	221.741	146.444	191.503	176.088	214.626	196.247	234.784	202.768	200.99	128.657	189.725	282.809	269.172	186.167	257.314	221.741	300.002	201.583
	2-HBA	0	0	0	0.2807	0.3005	0.2654	0	0	0	0.2512	0.2804	0.2673	0	0	3.55	0	0	0.2702	4.12	4.27	4.05	0	0	0.267		0	0	0	16.6424	17.8163	15.7353	0	0	0	14.8934	16.6246	15.8479	0	0	210.476	0	0	16.0199	244.271	253.164	240.12	0	0
	3-HBA	0.6915	0.6114	0.5397	0.4112	0.4536	0.3491	0.5377	0.661	0.5744	0.3514	0.3571	0.4402	0.6011	0.6137	0.5198	0.2982	0.3953	0.3249	0.5287	0.6058	0.6106	0.2808	0.3165	0.3895		40.9983	36.2493	31.9983	24.3796	26.8935	20.6978	31.8797	39.19	34.0556	20.8342	21.1721	26.099	35.6386	36.3857	30.8184	17.68	23.4369	19.263	31.3461	35.9173	36.2019	16.6484	18.765
	Lac	625	456	328	393	468	300	362	568	415	336	350	510	510	537	365	194	399	286	294	448	428	196	278	364		37055.6	27035.8	19446.8	23300.6	27747.3	17786.7	21462.6	33676.2	24604.9	19921.1	20751.2	30237.4	30237.4	31838.2	21640.5	11502.1	23656.3	16956.7	17431	26561.5	25375.7	11620.6	16482.3
	Pyr + OAA	12.3	7.9	4.95	5.32	6.54	2.61	4.96	8.35	5.84	4.72	5.76	9.61	7.31	9.39	6.23	2.6	6.6	3.8	4.57	6.84	8.12	3.19	4.09	6.47		729.255	468.383	293.481	315.417	387.75	154.744	294.073	495.063	346.248	279.844	341.505	569.767	433.403	556.724	369.37	154.151	391.307	225.298	270.951	405.537	481.427	189.132	242.492
	CitA	0	0.0824	0.0389	0.1572	0.1601	0	0.0563	0.186	0.367	0	0	0	0.1035	0.055	0	0	0	0.1524	0.7482	1.56	1.53	0	0	0		0	4.88541	2.30634	9.32023	9.49217	0	3.33797	11.0278	21.7591	0	0	0	6.13641	3.2609	0	0	0	9.03564	44.36	92.4908	90.7122	0	0
	Isocit	0	0	0	0.209	0.2095	0.1985	0	0	0	0.1952	0.1981	0.2073	0	0	0	0.1939	0.2017	0.2091	0	0	0	0.1899	0.1862	0.1973		0	0	0	12.3914	12.421	11.7689	0	0	0	11.5732	11.7452	12.2906	0	0	0	11.4961	11.9586	12.3973	0	0	0	11.259	11.0396
Hexoses	H1	143	104	88.6	81.1	85.2	60.3	85.8	127	101	58.3	72.9	98.6	109	100	104	62.9	90.1	58.8	50.8	78.6	71.6	65.9	91.9	116		8478.33	6166.06	5253.01	4808.34	5051.42	3575.13	5087	7529.7	5988.19	3456.55	4322.17	5845.9	6462.5	5928.9	6166.06	3729.28	5341.94	3486.19	3011.88	4660.12	4245.09	3907.15	5448.66
	In grey - values below LOD
[truncated: 1 more columns]
