# Supplementary material for: Unveiling dynamic metabolic signatures in human induced pluripotent and neural stem cells
Source: PLoS Comput Biol. 2020 Apr 16;16(4):e1007780. doi: 10.1371/journal.pcbi.1007780 (PMC7188302; doi:10.1371/journal.pcbi.1007780)
Supplement: S3 Table — The “Pre-filtered” step refers to the step where metabolites that had 5 or more time-points with values under the detection limit or with a relative standard deviation on averaged molar quantity per protein above 15%, were discarded. Metabolic profiles were then fitted to an equation model and those with a mean fitting error above 5% were discarded. (XLSX) [file pcbi.1007780.s009.xlsx]

## Sheet: Table S3
	hiPSC 1	hiPSC 2	hNSC 1	hNSC 2
Experimental Data	201	201	201	201
Pre-filtered	145	165	159	114
Filtered to a fitting error below 5%	99	134	116	71
	-0.68	-0.81	-0.73	-0.62
