# Supplementary material for: Unveiling dynamic metabolic signatures in human induced pluripotent and neural stem cells
Source: PLoS Comput Biol. 2020 Apr 16;16(4):e1007780. doi: 10.1371/journal.pcbi.1007780 (PMC7188302; doi:10.1371/journal.pcbi.1007780)
Supplement: S4 Table — (XLSX) [file pcbi.1007780.s010.xlsx]

## Sheet: hiPSC 1
	Average Fitting Error (%)	Damping Coefficient, ζ	Response Time, τ (min)	Numerator Coefficient, τA (min)	Steady-State Gain, K (pmol / µgprot / mMstep)	Settling Time (min)
Alanine	1.8	2.86	8.68	178.35	-6.61	102.75
Arginine	2.07	1.14	7.77	200	-0.13	27.25
Asparagine	2.89	0.95	7.52	7.1	-11.46	22.75
Aspartate	1.33	0.95	14.07	-1.88	4.73	42.5
Glutamine	2.23	2.62	7.47	10.75	730.69	91.75
Glutamate	0.78	2.99	24.82	46.47	43.12	153
Glycine	2.62	1.16	10.53	-1.81	-26.01	68.25
Histidine	1.31	2.86	8.67	143.03	-0.48	90.5
Isoleucine	1.83	2.87	7.79	70.86	-1.93	64.75
Leucine	2.14	2.78	6.24	47.44	-2.34	39
Lysine	0.86	1.98	5.87	200	-0.12	23.75
Methionine	2.11	2.93	6.6	54.17	-1.07	63.5
Ornithine	3.4	0.95	4.15	12.04	-0.2	6.75
Phenylalanine	1.73	2.7	6.03	71.82	-0.9	56.5
Proline	2.03	1.49	8.28	-10.47	-10.36	64
Serine	2.27	2.71	0.94	2.03	-18.96	14.75
Threonine	3.44	2.95	0.46	1.15	-26.67	8.75
Tryptophan	2.14	2.37	6.83	65.28	-0.08	55.25
Tyrosine	1.43	2.84	7	102.02	-0.72	69.25
Valine	2.13	1.8	16.98	96.49	-2.48	97.25
ADMA	3.12	1.01	4.99	14.85	0	1
alpha-AAA	5.43	0.78	6.96	200	0.01	16.5
Histamine	1.44	2.1	20.24	200	0.01	208.75
Kynurenine	0.84	0.78	9.32	200	0	21.25
Putrescine	14.78	0.1	50	-15.41	2.51	563.5
SDMA	8.93	0.95	16.48	129.68	0	44.5
Spermidine	13.09	0.95	1	3.22	0.29	4.25
Spermine	13.44	0.95	1	2.72	0.17	4
Taurine	4.18	0.95	1.79	3.73	0.03	0.5
C0	2.43	2.92	12.55	200	0.01	90.5
C2	2.07	1.65	6.52	200	0	40.75
C3	6.4	0.82	5.67	200	0	19.25
C3-DC (C4-OH)	3.97	0.95	1.63	4.29	0	0.25
C3-OH	3.55	0.9	1.18	3.67	0	4
C3:1	3.23	0.67	1.02	1.93	0	3.75
C4:1	3.67	0.95	6.9	67.17	0	29
C5	3.28	1.15	4.81	45.89	0	26.25
C5-DC (C6-OH)	1.92	0.1	6.95	15.35	0	126.5
C5-M-DC	3.82	0.95	6.36	30.29	0	22.5
C5-OH (C3-DC-M)	3.58	0.78	1.04	2.03	0	2.5
C5:1	3.11	2.39	5.41	118.79	0	51
C5:1-DC	6.57	1.46	3.26	13.05	0	0
C6 (C4:1-DC)	1.68	0.95	1.44	5.39	0	5
C6:1	2.64	2.03	4.79	46.38	0	26.75
C7-DC	5.74	0.75	4.7	4.06	0	4.5
C8	2.11	0.1	2.7	198.62	0	40
C9	3.81	1	24.42	200	0	90.75
C10	4.66	0.1	2.7	11.32	0	48.75
C10:2	3.7	0.95	15.47	110.24	0	59
C12	4.65	0.92	50	13.53	0	135.5
C12-DC	2.49	0.86	10.7	200	0	35.5
C14	4.87	2.62	0.83	16.81	0	0
C14:1-OH	2.1	0.65	26.98	110.21	0	87.5
C14:2	6.89	1.23	2.27	4.75	0	2
C14:2-OH	3.35	1.04	16.18	199.39	0	62
C16:1	5.82	1.02	2.77	63.22	0	9
C16:1-OH	2.98	2.86	7.72	194.21	0	95.5
C16:2	4.56	0.84	12.32	137.19	0	46.75
C18:1	4.45	0.95	6.82	95.55	0	34.75
C18:1-OH	3.26	0.95	9.87	73.3	0	38.25
lysoPC a C14:0	2.21	0.1	9.69	58.68	0.05	171.5
lysoPC a C16:1	10.74	0.95	13.02	20.82	0.02	11.75
lysoPC a C18:1	9.45	0.95	16.59	45.69	0.07	57.5
lysoPC a C28:0	3.87	1.79	14.02	34.9	0.05	8
PC aa C30:0	5.51	2.31	0.79	-3.58	0.16	6
PC aa C32:0	11.24	0.95	11.47	-10.57	0.83	41
PC aa C32:1	2.51	0.1	4.1	10.36	0.53	47.5
PC aa C32:2	1.64	1.89	9.18	200	0.05	40.75
PC aa C32:3	1.07	0.1	4.3	7.36	0.01	50.5
PC aa C34:1	2.9	0.1	1.79	-7.26	0.88	26
PC aa C34:2	2.06	0.1	4.14	11.27	0.46	48.75
PC aa C34:3	1.34	0.95	3.96	15.03	0.11	9.5
PC aa C34:4	1.46	0.95	4.54	9.98	0.02	1.5
PC aa C36:0	1.74	0.1	5.1	36.05	0	27.5
PC aa C36:1	11.43	2.8	6.27	-13.38	0.26	74.25
PC aa C36:2	2.41	0.1	4.19	19.77	0.35	60.5
PC aa C36:3	2.23	0.1	4.15	13.63	0.24	49.25
PC aa C36:4	1.4	0.95	4.04	12.56	0.15	8
PC aa C36:5	2.72	0.1	2.5	-8.68	0.02	51
PC aa C36:6	4.57	0.1	2.46	-17.36	0	67
PC aa C38:0	8.14	0.76	41.98	188.86	0	104.75
PC aa C38:3	2.96	0.1	4.2	30.54	0.06	62.25
PC aa C38:4	2.29	0.95	4.04	20.06	0.23	12
PC aa C38:5	1.2	0.1	4.16	6.06	0.05	38.25
PC aa C38:6	2.63	0.1	2.5	-9.13	0.01	59
PC aa C40:1	4.5	0.92	1.67	200	0	6
PC aa C40:2	7.17	0.78	45.8	196.96	0	140.75
PC aa C40:3	3.52	0.1	1.23	-4.29	0.02	21.25
PC aa C40:4	2.81	0.1	2.87	3.49	0.06	26
PC aa C40:5	2.6	0.95	4.12	20.1	0.04	12.25
PC aa C40:6	1.9	0.1	4.11	3.84	0.03	25.25
PC aa C42:0	7.58	0.81	21.02	199.11	0	56.75
PC aa C42:2	6.38	1.14	2.42	15.73	0	0
PC aa C42:4	4.89	0.95	3.55	26.98	0.01	12.25
PC aa C42:5	2.72	0.95	3.51	29.53	0.01	12
PC aa C42:6	2.84	0.1	4.19	17.47	0.01	49
PC ae C30:0	4.98	0.1	15.29	-10.99	0.03	210.5
PC ae C30:1	3.38	0.91	26.25	200	0	74.5
PC ae C30:2	5.35	1	25.82	59.71	0	3.5
PC ae C32:1	2.97	0.1	1.23	-3.39	0.1	17
PC ae C32:2	2.74	0.1	2.86	3.62	0.03	34.25
PC ae C34:0	10	0.1	1.2	-10.96	0.02	32.75
PC ae C34:1	4.61	0.1	50	-175.22	-0.28	134.25
PC ae C34:2	3.17	0.1	2.89	4.03	0.1	26
PC ae C34:3	2.84	0.95	3.46	14.97	0.02	9.5
PC ae C36:0	1.83	1.32	18.33	200	0	45.75
PC ae C36:1	9.29	0.1	4.16	49.4	0.01	87.25
PC ae C36:2	4.49	0.95	3.25	9.92	0.06	0.5
PC ae C36:3	3.27	0.1	2.89	4	0.11	26.25
PC ae C36:4	3.63	0.95	3.98	41.1	0.02	13
PC ae C36:5	2.86	0.95	4.51	15.64	0.01	0.25
PC ae C38:1	8.66	0.1	14.42	-24.31	0.02	297
PC ae C38:2	5.35	0.1	39.23	200	0.01	692.25
PC ae C38:3	4.06	0.1	1.23	-6.48	0.05	21.75
PC ae C38:4	3.38	0.1	2.87	2.93	0.09	26
PC ae C38:5	3.12	0.1	4.38	37.26	0.01	50.75
PC ae C38:6	2.83	0.1	4.14	8.16	0	36.25
PC ae C40:2	7.67	0.1	2.92	8.1	0.01	52.75
PC ae C40:3	6.05	2.03	0.3	-13.72	0	2.5
PC ae C40:4	5.14	0.95	3.13	13.91	0.03	7.5
PC ae C40:5	3.62	0.1	2.17	0.32	0.02	20.75
PC ae C40:6	2.38	0.1	4.23	15.89	0	50.5
PC ae C42:0	2.03	2.5	24.73	-200	-0.01	199.75
PC ae C42:3	5.65	1.14	1.95	-13.29	0	10
PC ae C42:4	8.67	0.1	3.95	200	0	81.5
PC ae C42:5	1.74	1	13.96	200	0	47.75
SM (OH) C14:1	6.09	0.1	3.19	17.77	0	67.5
SM C16:0	9.28	0.1	3.25	8.57	0.29	59.25
SM C16:1	1.39	0.1	4.25	6.45	0.01	36.5
SM C18:0	8.11	0.1	1.16	-17.34	0.01	28
SM C18:1	1.92	0.1	4.28	43.05	0	61.75
SM C20:2	3.35	0.32	50	-20.02	0	263.5
SM C24:0	3.76	0.1	3.26	9.42	0.02	48.5
SM C24:1	8.51	0.59	1	-1.44	0.02	2
Hexoses	2.39	0.95	8.62	-11.77	-4.96	27.5
Glucose	4.82	1	10.14	-10.53	-6.39	40.75
Ribose	7.35	1	13.65	200	0.01	63
2-HG	1.75	2.95	12.59	41.96	0.41	97.25
alpha-KGA	4.24	1.84	34.08	139.79	0.8	92.25
Fumarate	4.7	0.95	15.26	26.33	2.6	48.25
Malate	4.03	1.52	3.09	3.63	12.48	18
Succinate	3.53	1.52	4.03	1.83	3.05	28.5
3-HBA	10.55	1.02	0.15	-0.07	-0.02	0.5
Lactate	1.72	0.95	7.45	18.87	15.37	2.25
Pyr + OAA	3.24	0.95	4.54	-23.41	-0.68	22

## Sheet: hiPSC 2
	Average Fitting Error (%)	Damping Coefficient, ζ	Response Time, τ (min)	Numerator Coefficient, τA (min)	Steady-State Gain, K (pmol / µgprot / mMstep)	Settling Time (min)
Alanine	1.44	1.69	16.09	200	-5.5	120.75
Arginine	2.72	0.95	6.99	33.91	-0.8	28.25
Asparagine	1.42	1.22	15.66	37.12	-5.59	67.5
Aspartate	2.14	0.74	9.23	200	-0.03	0
Glutamine	1.34	11.23	3.67	11.13	659.86	209.75
Glutamate	1.27	2.53	0.87	109.63	1	6
Glycine	1.59	1.09	34.96	63.12	-18.44	100
Histidine	1.14	2.22	10.98	68.92	-1.09	86.5
Isoleucine	1.36	2.93	14.36	127.86	-2.11	147.75
Leucine	1.94	2.95	15.12	138.18	-2.11	155.5
Lysine	3.66	0.86	5.98	200	-0.05	19.75
Methionine	1.4	2.99	9.95	72.24	-1.16	95.5
Ornithine	4.69	1.04	9.74	200	-0.07	43.75
Phenylalanine	1.71	2.9	8.57	81.77	-1.39	96.5
Proline	0.92	1.48	11.94	9.59	-14.97	90.25
Serine	1.61	1.01	2.78	2.98	-10.07	9.5
Threonine	1.58	2.95	12.59	94.08	-13.39	155
Tryptophan	2.32	0.95	4.87	10.58	-0.15	24.5
Tyrosine	1.54	2.95	12.59	129.01	-1.45	144.75
Valine	1.58	3	20.11	180.24	-2.74	216.75
ADMA	3.68	0.69	1	1.5	0	0
alpha-AAA	3.36	2.68	5.99	-17.04	-0.51	77
Kynurenine	2.53	0.95	11.88	20.69	-0.07	8.5
Taurine	1.92	0.95	19.98	19.39	-0.06	35.75
C0	2.11	2.07	19.98	200	0.01	112.25
C2	3.71	1.06	0.12	-0.07	0	0.25
C3	2.53	0.95	14.56	117.87	0	58.25
C3-DC (C4-OH)	3.73	1.53	4.53	21.23	0.01	14.25
C3-OH	2.46	0.73	12.67	199.99	0	45
C3:1	5.08	0.95	14.92	-70.71	0	63.75
C4	5.18	0.95	11.93	139.55	0	49.75
C4:1	3.44	2.95	0.83	6.71	0	3.25
C5	4.3	1.14	1.95	8.19	0	7
C5-DC (C6-OH)	3.36	2.33	6.19	197.85	0	63.25
C5-M-DC	3.38	0.95	11.43	161.82	0	50
C5-OH (C3-DC-M)	4.27	1.54	3.14	22.69	0	14
C5:1	3.92	1.02	3.43	9.89	0	10.25
C5:1-DC	4.08	0.95	11.94	160.67	0	53.75
C6 (C4:1-DC)	4.88	1.24	2.5	9.77	0	8.75
C6:1	3.66	0.95	12.68	136.79	0	55.25
C7-DC	3.16	0.87	13.17	200	0	53
C8	2.42	1	13.38	200	0	57.25
C9	4.14	1.08	2.22	8.91	0	7.75
C10	2.1	0.73	12.09	200	0	43
C10:1	4.91	0.75	13.8	200	0	35.75
C12	2.97	1.46	3.17	18.43	0	12.5
C12-DC	3.35	1.26	5.91	200	0	24.25
C12:1	4.78	0.75	13.96	200	0	38
C14	3.77	1.12	2.14	14.81	0	7.75
C14:1	4.06	1.31	3.58	24.3	0	19.25
C14:1-OH	6.15	1.14	1.95	-3.61	0	8.5
C14:2	2.68	1.62	7.5	197.76	0	51.25
C14:2-OH	4.2	2.32	5.49	143.72	0	53
C16	5.55	1.15	2.17	11.98	0	8.75
C16-OH	3.91	0.95	8.36	196.09	0	35
C16:1	1.97	0.95	11.04	155.41	0	47.75
C16:1-OH	1.91	0.88	9.54	200	0	36.75
C16:2	3.72	0.95	9.56	49.5	0	38.25
C16:2-OH	1.84	0.95	14.32	198.24	0	59
C18	5.78	0.78	10.83	200	0	38.5
C18:1	3.67	2.17	6.6	130.66	0	61
C18:1-OH	2.93	0.87	8.92	200	0	37.5
C18:2	4.26	1.66	5.01	193.35	0	34.25
lysoPC a C14:0	4.27	1.16	8.24	100.48	0.03	36.25
lysoPC a C16:0	6.23	0.95	1.97	4.89	0.02	5.75
lysoPC a C16:1	8.08	0.95	2.13	6.58	0.01	8.5
lysoPC a C18:0	4.15	1.26	3.51	200	0	14.25
lysoPC a C18:1	7.94	0.95	1.84	5.59	0.02	6.5
lysoPC a C18:2	7.49	0.95	2.01	3.46	0	1.5
lysoPC a C20:3	7.39	0.95	5.9	13.53	0.01	16.25
lysoPC a C24:0	2.21	0.1	12.61	200	0	143.25
lysoPC a C26:0	3.63	0.1	5.72	31.73	0	31.75
lysoPC a C28:0	1.92	1.16	2.44	114.33	0	6.5
lysoPC a C28:1	3.47	0.95	1.04	26.12	0	0
PC aa C24:0	6.38	0.95	15.57	132.15	0	55.5
PC aa C26:0	3.58	1	4.33	40.55	0	16.25
PC aa C28:1	1.9	0.75	10.24	200	0	23.5
PC aa C30:0	1.29	1	14.42	174.24	0.05	55.25
PC aa C30:2	1.49	0.89	1	-19.87	0	0
PC aa C32:0	2.03	0.95	14.08	87.96	0.23	58.25
PC aa C32:1	0.95	2.6	5.8	-18.02	-0.59	40.5
PC aa C32:2	1.21	0.95	17.69	10.39	-0.13	23.75
PC aa C32:3	1.49	0.95	16.63	15.96	-0.01	10.75
PC aa C34:1	1.96	0.73	10.55	200	0.13	27
PC aa C34:2	1.01	0.1	24.81	-6.55	-0.55	107.75
PC aa C34:3	0.89	0.1	41.51	200	-0.02	118.25
PC aa C34:4	1.59	0.76	39.65	200	0	66.75
PC aa C36:0	2.04	0.95	12.46	-100.44	0	44.25
PC aa C36:1	1.78	2.01	15.88	-200	-0.07	123.75
PC aa C36:2	0.69	0.95	22.99	-8.5	-1.15	69.5
PC aa C36:3	0.8	0.1	29.65	2.6	-0.31	120.75
PC aa C36:4	1	0.1	28.09	13.4	-0.07	101.75
PC aa C36:5	1.4	0.76	40.25	200	0	93.25
PC aa C36:6	1.71	0.93	12.09	3.19	0	24.75
PC aa C38:0	4.98	0.74	9.21	200	0	0
PC aa C38:3	0.6	2.6	10.99	-17.28	-0.37	107.25
PC aa C38:4	0.59	0.1	31.94	9.55	-0.26	125.25
PC aa C38:5	0.94	2.13	4.65	-9.13	-0.05	29.25
PC aa C38:6	0.96	0.1	27.46	3.94	0	102.75
PC aa C40:1	2.33	2.38	6.4	200	0	47.25
PC aa C40:2	2.7	0.1	11.02	-200	0	131
PC aa C40:3	0.69	1.4	20.67	-30.51	-0.05	125.25
PC aa C40:4	0.66	0.95	23.12	-3.59	-0.2	69.25
PC aa C40:5	0.76	0.95	21.48	-1.39	-0.08	60.25
PC aa C40:6	0.87	2.56	5.71	-6.9	-0.03	45.25
PC aa C42:0	2.87	0.87	33.16	5.57	0	76.5
PC aa C42:2	3.7	0.74	9.76	200	0	23.75
PC aa C42:4	1.48	2.98	9.43	-26.58	-0.02	126.75
PC aa C42:5	0.97	0.95	22.52	-4.18	-0.03	72
PC aa C42:6	0.6	2.97	6.68	-11.78	-0.04	70.25
PC ae C30:0	1.32	1	14.73	200	0.01	58.25
PC ae C30:1	1.33	2.88	6.48	200	0	28.25
PC ae C30:2	2.36	0.74	11.7	200	0	37
PC ae C32:1	0.94	2.57	10.87	-24.61	-0.13	91.75
PC ae C32:2	0.83	0.1	24.92	-6.46	-0.02	108.25
PC ae C34:0	2.79	2.16	23.32	-200	-0.01	208.25
PC ae C34:1	2.34	0.73	10.68	200	0.03	29.75
PC ae C34:2	0.75	2.35	9.85	-15.29	-0.12	79.5
PC ae C34:3	0.79	2.95	6.64	-8.85	-0.02	61.75
PC ae C36:0	2.65	0.94	1.14	60.18	0	0
PC ae C36:1	1.84	0.71	13.09	200	0.01	44
PC ae C36:2	0.75	0.95	19	-19.67	-0.1	64.5
PC ae C36:3	0.82	2.41	10.12	-13.73	-0.18	84.75
PC ae C36:4	0.84	2.97	6.68	-13.57	-0.06	70.25
PC ae C36:5	1.24	2.99	13.76	-4.17	-0.01	147.75
PC ae C38:0	2.74	1.14	1.98	71.74	0	5.75
PC ae C38:1	2.8	0.72	13.73	200	0	45
PC ae C38:2	1.73	0.1	10.81	-200	0	128
PC ae C38:3	0.63	2.95	12.59	-25.94	-0.25	165.75
PC ae C38:4	0.66	2.44	10.24	-12.84	-0.19	89.25
PC ae C38:5	0.73	3	7.43	-6.67	-0.07	75.75
PC ae C38:6	0.44	0.1	37.3	20.21	-0.01	141.75
PC ae C40:1	2.48	0.1	50	-2.91	0	43.75
PC ae C40:2	4.18	0.72	12.24	200	0	38.25
PC ae C40:3	2.81	0.1	10.53	137.96	0	186.75
PC ae C40:4	0.76	2.95	12.59	-20.98	-0.11	166.75
PC ae C40:5	0.81	0.1	27.21	-8.9	-0.04	128
PC ae C40:6	1.18	0.95	26.24	10.23	-0.01	69.75
PC ae C42:0	2.59	1.84	3.93	200	0	12.25
PC ae C42:1	1	0.95	18.29	-15.3	0	55.5
PC ae C42:3	3.13	0.74	11.72	200	0	35
PC ae C42:4	2.07	0.95	25.62	-23.49	-0.01	109.5
PC ae C42:5	2.46	1	10.38	200	0	33.25
PC ae C44:4	5.09	0.72	11.96	200	0	29.75
PC ae C44:5	4.79	2.58	0.56	1.86	0	0
PC ae C44:6	3.29	0.58	3.58	-183.57	0	10
SM (OH) C14:1	1.84	0.68	16.12	200	0	50.25
SM (OH) C16:1	4.93	2.45	19.74	-200	0	347.75
SM C16:0	1.54	1	17.37	200	0.14	76
SM C16:1	1.53	1	22.2	-7.99	-0.01	43.5
SM C18:0	3.47	2.03	27.07	-200	-0.04	387.25
SM C18:1	1.54	0.1	11.48	-200	0	131.5
SM C24:0	1.78	0.1	11.22	-200	0	125.75
Hexoses	2.8	0.95	9.79	16.21	-11.07	10
Glucose	4.57	0.95	15.01	32.42	-6.08	51
Ribose	3.72	1.15	2.54	21.18	0.01	14.5
2-HG	2.07	2.82	29.02	14.72	0.37	291
alpha-KGA	3.2	0.95	13.15	45.21	0.72	50.25
Fumarate	1.83	2.95	12.59	42.09	2.04	112.75
Malate	3.95	1	7.99	14.3	6.92	7.25
Succinate	2.72	1	6.9	10.28	1.44	9
2-HBA	4.36	1.02	0.15	-0.09	-0.03	0.75
3-HBA	2.04	2.32	5.11	6.36	-0.08	61.25
Lactate	2.25	0.95	2.47	200	0.58	8.25
Pyr + OAA	3.18	0.95	9.82	15.55	-1.3	11.25

## Sheet: hNSC 1
	Average Fitting Error (%)	Damping Coefficient, ζ	Response Time, τ (min)	Numerator Coefficient, τA (min)	Steady-State Gain, K (pmol / µgprot / mMstep)	Settling Time (min)
Alanine	3.25	0.95	6.66	1.73	-27.71	26
Arginine	1.89	1.45	2.89	3.47	-3.97	19
Asparagine	3.61	0.83	50	166.78	-0.88	226.5
Aspartate	3.36	0.88	2.76	200	0.11	11.75
Glutamine	0	1.98	11.58	12.87	294.07	97.75
Glutamate	0.85	0.95	3.26	17.07	8.17	9.25
Glycine	1	2.28	15.88	-10.12	-20.01	283.75
Histidine	1.37	1.53	34.02	159.27	-0.98	204.25
Isoleucine	2.92	0.95	10.76	10.2	-3.14	28.5
Leucine	2.85	1.82	3.88	4.5	-3.45	33.75
Lysine	2.69	1.02	4.16	-0.31	-1.71	19.25
Methionine	1.58	2.48	32.43	200	-1.38	289.5
Phenylalanine	3.1	1.49	3.01	2.65	-2.09	20
Proline	1.67	0.95	17.4	-2.46	-11.94	58
Serine	1.9	1.75	3.69	1.81	-5.99	45.75
Threonine	2.89	0.95	5.78	3.27	-22.52	26.25
Tryptophan	1.63	2	31.53	200	-0.37	244.25
Tyrosine	1.56	1.77	32.52	200	-1.75	236.25
Valine	2.81	1.61	3.33	2.43	-0.82	27.25
alpha-AAA	0.98	0.95	14.47	-22.6	-0.85	61.75
Putrescine	7.29	2.03	0.3	2.51	-0.91	1.75
Spermine	11.11	0.95	1	1.96	-0.47	4.75
t4-OH-Pro	4.57	0.95	19.96	0.58	-0.02	83.25
Taurine	1.13	0.1	12.52	-200	-0.02	143.5
C0	2.6	0.95	12.03	38.1	0.03	33
C2	1.8	0.1	18.61	-26.98	-0.01	268.75
C3	2.81	0.1	13.6	200	0	202.5
C3-DC (C4-OH)	6.5	1.14	1.95	10.85	0.01	7.5
C3-OH	6.49	1.14	1.95	15.59	0	7.5
C3:1	6.59	1.58	4.65	137.51	0	26
C4	3.42	1.11	2.33	15.45	0	3.5
C4:1	8.1	1.14	1.95	9.76	0	8
C5	6	1.08	2.56	25.33	0	9.5
C5-DC (C6-OH)	6.41	2.4	0.82	8.17	0	5.25
C5-M-DC	6.5	1.14	1.95	6.81	0	5.5
C5-OH (C3-DC-M)	6	0.95	1.61	9.35	0	6
C5:1	6.44	1.23	2.39	20.26	0	10.25
C5:1-DC	5.79	1.12	2.64	27.43	0	12
C6 (C4:1-DC)	6.45	1.16	2.14	14.24	0	8.5
C6:1	6.04	2.28	0.78	5.95	0	3.75
C7-DC	5.45	0.95	1	3.8	0	3.5
C8	6.05	2.97	14.15	37.21	0.01	113.5
C9	6.24	1.14	1.95	9.58	0	7
C10	4.85	0.92	1	2.51	0	2.5
C10:2	7.09	0.72	1.08	2.02	0	3
C12	6.33	1.1	2.18	8.02	0	6
C12-DC	5.86	1.07	2.43	5.21	0	1
C14	5.94	0.95	10.15	32.63	0	25.5
C14:1-OH	7.46	0.91	1.6	12.57	0	4.5
C14:2	5.94	1.88	4.6	64.82	0	25.75
C14:2-OH	6.63	1.13	2.32	5.32	0	1.25
C16	6.59	0.69	1.01	1.71	0	3
C16:1	7.08	0.1	1.65	8.65	0	50.25
C16:1-OH	5.98	0.88	1	4.56	0	3.75
C16:2	6.47	1.96	0.32	2.04	0	1
C16:2-OH	6.44	0.85	1	3.75	0	3.25
C18	6.45	1.18	2.38	4.75	0	1.5
C18:1	6.83	1.13	1.96	10.42	0	8
C18:1-OH	6.19	1.8	0.35	0.22	0	1
C18:2	8.07	0.5	1	-1.87	0	2.25
lysoPC a C14:0	5.91	0.95	8.23	13.41	0.13	5
lysoPC a C16:0	5.55	0.95	13.58	47.45	0.01	27.25
lysoPC a C16:1	4.41	1	34.28	186.83	0	114.5
lysoPC a C17:0	7.65	0.88	4.61	3.22	0	8.75
lysoPC a C18:0	6.19	0.75	12.4	200	0	36
lysoPC a C18:1	1.88	0.95	23.14	117.77	0.01	71.25
lysoPC a C18:2	7.53	0.95	11.96	126.57	0	51.25
lysoPC a C20:3	5.14	0.94	1.17	14	0	1.75
lysoPC a C24:0	5.38	2.18	28.37	47.21	0.01	116.25
lysoPC a C28:0	2.11	1.02	0.15	0.26	0.01	0
lysoPC a C28:1	4.61	1.14	1.98	39.19	0	7.75
PC aa C26:0	4.47	1.5	3.04	11.08	0.01	0.5
PC aa C28:1	2.94	0.95	1	1.97	0.04	2.5
PC aa C30:0	5.34	1.02	0.15	0	1.1	0.5
PC aa C30:2	2.29	0.95	6.28	17.81	0.01	11
PC aa C32:0	10.93	2.97	6.68	25.07	2.65	66
PC aa C32:1	2.6	1.02	0.15	-0.01	3.82	0.5
PC aa C32:2	2.21	0.95	1.64	3.23	0.46	0.75
PC aa C32:3	2.34	2.71	0.94	3.67	0.04	0.25
PC aa C34:1	3.53	1.02	0.15	0.04	8.65	0.5
PC aa C34:2	2.47	1.02	0.15	-0.03	2.56	0.5
PC aa C34:3	2.31	0.95	1	1.22	0.28	1
PC aa C34:4	2.77	1.77	3.75	8.58	0.02	4
PC aa C36:0	2.58	0.94	1	2.07	0.01	2
PC aa C36:1	7.17	1	0.12	0.02	0.92	0.25
PC aa C36:2	2.73	1.02	0.15	0.03	3.43	0.5
PC aa C36:3	2.34	0.95	1	1.58	0.92	0.75
PC aa C36:4	2.78	1.6	3.31	12.1	0.12	1
PC aa C36:5	2.38	0.95	1	1.93	0.01	0.5
PC aa C36:6	4.09	2.38	5.26	15.83	0.01	19.5
PC aa C38:0	5.21	1.13	2.64	4.41	0	3.25
PC aa C38:3	2.96	1.02	0.15	0.02	0.76	0.5
PC aa C38:4	2.43	1.02	0.15	-0.02	0.38	0.5
PC aa C38:5	2.54	1.51	3.07	10.81	0.06	1
PC aa C38:6	5.85	1.14	2.11	7.98	0	4.25
PC aa C40:1	4.61	1.01	0.11	0.04	0.01	0.25
PC aa C40:2	7.91	1	0.12	0	0.04	0.5
PC aa C40:3	5.14	1.01	0.1	-0.02	0.13	0.25
PC aa C40:4	3.39	1.02	0.15	0.02	0.31	0.5
PC aa C40:5	2.48	1.01	0.13	0.02	0.1	0.25
PC aa C40:6	3.01	0.95	1	1.42	0.02	0.75
PC aa C42:0	6.85	0.73	1.27	2.49	0	4.25
PC aa C42:1	3.89	0.95	1.6	4.97	0	7.25
PC aa C42:2	6.05	1.73	0.37	1.32	0.01	0
PC aa C42:4	5.08	1	0.12	0	0.03	0.5
PC aa C42:5	3.23	1.02	0.15	0.01	0.04	0.5
PC aa C42:6	2.95	0.95	1	1.24	0.02	1.25
PC ae C30:0	6.47	1.02	0.15	-0.02	0.07	0.5
PC ae C30:1	3.52	1.02	0.15	-0.02	0.02	0.5
PC ae C30:2	4.38	1.11	2.08	4.2	0.01	1.25
PC ae C32:1	3.23	1.02	0.15	0	0.48	0.5
PC ae C32:2	2.32	1.02	0.15	0.01	0.07	0.5
PC ae C34:0	5.47	2.97	6.68	22.93	0.1	56.75
PC ae C34:1	4.74	1.02	0.15	0.05	1.35	0.5
PC ae C34:2	2.73	1.02	0.15	-0.01	0.37	0.5
PC ae C34:3	1.9	1.02	0.15	-0.03	0.05	0.5
PC ae C36:0	2.41	2.25	0.77	3.86	0.02	0
PC ae C36:1	6.48	2.25	0.77	3.4	0.2	0.25
PC ae C36:2	3.51	1	0.13	0.03	0.42	0.25
PC ae C36:3	2.73	1.02	0.15	0.03	0.24	0.5
PC ae C36:4	2.59	1.02	0.15	-0.03	0.05	0.5
PC ae C36:5	3.47	2.99	0.57	2.29	0.02	3.25
PC ae C38:0	2.84	0.95	1.63	3.45	0	3.5
PC ae C38:1	8.48	1.02	0.15	-0.02	0.03	0.5
PC ae C38:2	5.7	1.01	0.1	-0.01	0.11	0.25
PC ae C38:3	4.48	1	0.11	0.01	0.26	0.25
PC ae C38:4	3.14	1.02	0.15	0.02	0.14	0.5
PC ae C38:5	2.39	1.02	0.14	0.02	0.03	0.5
PC ae C38:6	3.16	0.95	1	2.55	0.01	3.25
PC ae C40:1	5.75	1.36	3.33	2.8	0	14.75
PC ae C40:2	5.37	1.88	0.42	1.85	0.02	1.75
PC ae C40:3	6.6	1.02	0.15	0	0.05	0.5
PC ae C40:4	3.5	1.01	0.14	0.04	0.1	0.5
PC ae C40:5	2.78	1.02	0.15	-0.01	0.05	0.5
PC ae C40:6	2.21	0.95	1	1.98	0.01	2.75
PC ae C42:0	3.98	0.95	1	1.42	0.01	0.75
PC ae C42:1	4.59	1.06	3.34	5.11	0	3.25
PC ae C42:2	4.09	0.87	1.07	2.45	0	4.25
PC ae C42:3	4.83	0.95	1	2.25	0	3.5
PC ae C42:5	4.43	2.28	5.03	34.03	0.02	19.25
PC ae C44:4	4.93	1.23	2.51	9.41	0	8.5
PC ae C44:5	6.52	1.09	2.18	5.89	0	4.75
PC ae C44:6	3.82	0.59	1.04	1.25	0	3.75
SM C16:0	7.35	1.02	0.15	-0.02	2.42	0.5
SM C16:1	2.84	1.76	3.72	18.23	0.03	12.25
SM C18:1	2.55	0.95	1	1.39	0.04	1.25
SM C24:0	3.93	1.02	0.1	-0.02	0.23	0.25
Hexoses	2.87	0.95	15.35	6.75	-10.66	41.5
Glucose	4	2.98	6.71	16.99	-10.38	66.5
2-HG	3.97	2.82	29.02	8.88	0.24	343.25
alpha-KGA	5.74	0.95	13.7	23.36	0.85	12.25
Fumarate	6.01	0.95	12.74	12.72	1.27	23
Malate	6.98	0.95	7.81	7.22	3.53	11.5
Succinate	7.48	0.95	5.85	5.27	0.62	10.5
2-HBA	6.89	0.95	1.13	10.5	0	3
3-HBA	5.67	0.95	13.74	-16.42	-0.05	57.5
Lactate	9.39	0.95	13.74	-16.42	-0.05	0
Pyr + OAA	6.53	0.1	50	-117.63	1.46	132.5
Isocitrate	6,02	0,10	13,74	200,00	0,00	287,00

## Sheet: hNSC 2
	Average Fitting Error (%)	Damping Coefficient, ζ	Response Time, τ (min)	Numerator Coefficient, τA (min)	Steady-State Gain, K (pmol / µgprot / mMstep)	Settling Time (min)
Alanine	2.44	2.02	26.43	28.06	-20.45	315.25
Arginine	3.16	2.97	6.68	17.11	-3.27	90.5
Asparagine	16.86	2.11	33.91	56.7	-0.85	328.75
Aspartate	4.97	0.1	1.53	5.8	1.17	42
Glutamine	0	1.98	11.58	12.87	194.85	93
Glutamate	5.06	0.1	1.58	4.96	6.96	33.5
Glycine	5.78	0.1	50	-15.79	-0.15	0
Histidine	1.57	2.36	5.21	6.01	-1.08	73
Isoleucine	5.16	1.71	0.37	0.5	-1.61	2.25
Leucine	8.24	1.02	0.15	0.02	-1.19	0.25
Lysine	6.27	1.71	0.37	0.45	-0.87	1.25
Methionine	3.17	2.01	4.35	7.73	-1.4	52.25
Phenylalanine	1.83	2.35	5.18	13.55	-1.13	40.75
Proline	4.71	0.95	50	4.22	-0.04	0
Serine	3.59	1.84	33.96	103.47	-2.25	196.25
Threonine	1.67	1.84	3.93	2.31	-17.42	51
Tryptophan	1.6	2.97	6.68	22.95	-0.26	71
Tyrosine	1.84	2.31	5.08	8.99	-1.38	50.25
Valine	12.16	2.03	0.3	1.71	-0.41	2.25
alpha-AAA	3.31	2.26	0.51	-200	-0.01	3
Creatinine	14.43	1	32.84	18.28	1.34	115.75
Putrescine	3.91	0.1	50	-31.26	-1.41	571
Taurine	4.8	1.73	0.38	8.79	0.03	3
C3-DC (C4-OH)	6.52	0.93	6.03	18.32	0	16.75
C10	9.83	0.95	1.42	6.95	0	3
C12-DC	7.18	0.1	3.07	-5.21	0	53.5
C14	10.21	1.05	2.38	-163.29	0	8.25
C16	14.38	0.1	9.52	-4.84	0	137.25
C16:1	9.25	0.81	8.79	8	0	4
C16:2	3.8	0.66	3.74	-3.73	0	9.75
C16:2-OH	5.64	0.1	8.78	-7	0	118.75
C18:1-OH	8.86	0.1	3.09	-0.99	0	51
C18:2	9.97	1.61	4.21	-40.22	0	0
lysoPC a C16:0	5.76	0.1	20.16	83.21	0.02	366.25
lysoPC a C16:1	7.67	1	16.8	200	0	63.25
lysoPC a C20:3	11.42	0.95	2.7	4.36	0.02	2.25
PC aa C30:0	7.96	0.95	22.29	9.98	0.73	59
PC aa C30:2	5.8	0.1	3.84	66.53	0	93.5
PC aa C32:0	12.18	2.42	0.56	0.57	1.98	4.5
PC aa C32:1	3.02	0.1	1.46	3.51	2.05	26.75
PC aa C32:2	2.98	0.1	1.46	4.21	0.33	22
PC aa C32:3	2.98	0.1	4.24	200	0	75.5
PC aa C34:1	6.05	0.95	1	2.17	2.19	0.25
PC aa C34:2	4.56	0.95	1	2.51	1.04	0.25
PC aa C34:3	4.12	0.95	1	2.59	0.15	0
PC aa C34:4	3.92	1.02	0.15	0.01	0.02	0
PC aa C36:0	5.36	1.95	4.19	4.74	0.02	15.25
PC aa C36:1	8.58	0.95	1	2.26	0.21	3.25
PC aa C36:2	3.46	0.1	1.48	4.44	1.38	35.5
PC aa C36:3	3.2	0.1	1.45	4.24	0.54	26.5
PC aa C36:4	2.86	0.1	1.48	4.99	0.14	26.75
PC aa C36:5	8.85	2.89	35.96	-77.97	-0.2	1291.5
PC aa C38:0	6.99	0.1	1.91	-6.26	0.01	46
PC aa C38:3	5.61	0.95	1	2.45	0.25	0.25
PC aa C38:4	2.97	0.1	1.49	5.19	0.26	31.75
PC aa C38:5	3.31	0.1	4.31	87.41	0.01	90.75
PC aa C40:1	7.79	0.1	1.9	-6.34	0.02	45.5
PC aa C40:2	6.27	1.02	0.15	-0.26	0.02	0.5
PC aa C40:3	7.43	1.02	0.15	-0.12	0.1	0.5
PC aa C40:4	6.79	2.25	0.77	7.24	0.03	0
PC aa C40:5	3.07	0.1	1.46	4.37	0.11	30.75
PC aa C40:6	3.36	0.1	3.88	18.87	0.02	81
PC aa C42:2	6.77	1	18.85	200	0	88
PC aa C42:4	5.9	2.33	0.8	3.7	0.02	0.25
PC aa C42:5	6.58	1.73	0.38	1.62	0.03	0
PC aa C42:6	4.09	1.76	0.39	2.33	0	0
PC ae C30:0	7.6	0.95	1	2.2	0.08	2.25
PC ae C30:1	3.95	0.1	3.82	16.52	0.01	80.75
PC ae C30:2	10.28	2.3	0.53	-5.85	0.02	6.25
PC ae C32:1	3.18	0.1	1.49	4.04	0.45	36
PC ae C32:2	2.86	0.1	1.43	4.55	0.05	26
PC ae C34:0	4.29	0.1	1.51	3.84	0.07	36.5
PC ae C34:1	7.72	1.08	2.21	23.5	0.33	11
PC ae C34:2	5.18	0.95	1	2.51	0.22	1.75
PC ae C34:3	2.23	0.1	1.52	4.51	0.04	32.25
PC ae C36:0	4.65	0.95	1	1.2	0.04	0.75
PC ae C36:1	7.26	0.95	1	2.19	0.08	0.25
PC ae C36:2	3.59	0.1	1.51	4.71	0.21	37
PC ae C36:3	5.7	1.71	0.37	1.64	0.2	0.5
PC ae C36:4	3.06	0.1	1.48	5.36	0.04	31.5
PC ae C36:5	4.27	0.1	3.82	6.79	0.01	68.75
PC ae C38:0	6.45	0.1	9.93	-10.61	0.01	143.5
PC ae C38:1	8.89	0.95	1	2.08	0.02	0.5
PC ae C38:2	8.28	1.72	0.37	1.35	0.13	0
PC ae C38:3	4.62	0.1	1.53	5.06	0.47	42
PC ae C38:4	2.96	0.1	1.47	4.13	0.24	35.5
PC ae C38:5	4.79	1.86	0.41	1.99	0.05	0.5
PC ae C38:6	4.91	2.39	5.3	10.88	0.02	31
PC ae C40:2	7.72	1.72	0.37	1.79	0.02	1.25
PC ae C40:3	7.25	0.95	1	2.68	0.05	2.75
PC ae C40:4	4.02	0.1	1.52	4.67	0.28	41.5
PC ae C40:5	5.8	1.14	1.95	22.64	0.03	8.5
PC ae C40:6	4.73	1.06	2.43	16.03	0.01	9.5
PC ae C42:0	7.28	0.1	19.61	200	0.01	476.75
PC ae C42:3	3.2	0.1	3.81	10.21	0	67.75
PC ae C42:5	8.03	1	18.31	-163.47	-0.03	99.75
PC ae C44:5	6.02	0.1	20.24	71.47	0	425.5
PC ae C44:6	6.56	0.86	1	1.31	0	1
SM (OH) C22:2	7.16	1.02	0.15	-0.05	0.05	0.5
SM C16:0	10.09	0.95	19.14	-3.47	1.15	69.25
SM C16:1	3.22	0.1	3.9	14.66	0.02	70.25
SM C18:0	19.3	0.95	7.83	1.53	0.18	26
SM C18:1	3.81	1.71	0.37	0.43	0.03	1
SM C24:0	5.37	2.32	5.12	15.96	0.08	14.25
SM C24:1	7.66	2.25	0.77	3.17	0.05	0.25
Hexoses	9.6	0.95	1	5.66	-5.42	3.75
2-HG	3.7	1	3.81	-2.45	0.08	10.75
alpha-KGA	5.97	0.74	39.02	200	0.26	146.25
Fumarate	6.25	0.95	2.15	17.62	-0.11	8.25
Malate	14.03	0.95	8.56	5.8	3.16	21.75
Succinate	9.18	1.89	0.33	1.27	0.68	0
3-HBA	12.89	1.71	0.37	4.22	-0.03	2.5
Lactate	3.92	0.95	30.8	-29.82	-101.23	164
Pyr + OAA	10.06	1.75	0.38	1.76	-0.76	1.25

## Sheet: Abbreviations
ADMA	asymmetric dimethylarginine
alpha-AAA	alpha-Aminoadipic acid
t4-OH-Pro	trans-4-Hydroxyproline
SDMA	symmetric dimethylarginine
C0	carnitine
C2	acetylcarnitine
C3	propionylcarnitine
C3-DC (C4-OH)	malonylcarnitine (hydroxybutirylcarnitine)
C3-OH	hydroxypropionylcarnitine
C3:1	propenoylcarnitine
C4	butyrylcarnitine
C4:1	butenoylcarnitine
C5	isovalerylcarnitine
C5-DC	glutaconylcarnitine
C5-M-DC	methylglutarylcarnitine
C5-OH	hydroxyisovalerylcarnitine
C5:1	3-methyl-crotonylcarnitine
C5:1-DC	glutaconylcarnitine
C6 (C4:1-DC)	hexanoylcarnitine
C6:1	hexenoylcarnitine
C7-DC	Pimelylcarnitine
C8	octanoylcarnitine
C9	nonanoylcarnitine
C10	decanoylcarnitine
C10:1	decanoylcarnitine
C10:2	decadienoylcarnitine
C12	dodecanoylcarnitine
C12-DC	dodecanedioylcarnitine
C12:1	dodecanedioylcarnitine
C14	tetradecanoylcarnitine
C14:1	tetradecanoylcarnitine
C14:1-OH	hydroxytetradecenoylcarnitine
C14:2	tetradecadienoylcarnitine
C14:2-OH	hydroxytetradecadienoylcarnitine
C16	hydroxytetradecadienoylcarnitine
C16-OH	hexadecanoylcarnitine
C16:1	hexadecenoylcarnitine
C16:1-OH	hydroxyhexadecenoylcarnitine
C16:2	hexadecadienoylcarnitine
C16:2-OH	hexadecadienoylcarnitine
C18	hydroxyhexadecadienoylcarnitine
C18:1	octadecenoylcarnitine
C18:1-OH	hydroxyoctadecenoylcarnitine
C18:2	hydroxyoctadecenoylcarnitine
lysosPC a Cx:y	lysophosphatidylcholine with acyl residue, with x carbons and with y double bonds
PC aa Cx:y	Phosphatidylcholine with diacyl residue, with x carbons and with y double bonds
PC ae Cx:y	Phosphatidylcholine with acyl-alkyl residue, with x carbons and with y double bonds
SM Cx:y	Sphingomyelin with acyl residue, with x carbons and with y double bonds
2-HG	2-hydroxyglutaric acid
alpha-KGA	alpha-ketoglutarate
2-HBA	alpha-ketoglutarate
3-HBA	3-hydroxybutyric acid
Pyr+OAA	pyruvate and oxaloacetate
