# Supplementary material for: Unveiling dynamic metabolic signatures in human induced pluripotent and neural stem cells
Source: PLoS Comput Biol. 2020 Apr 16;16(4):e1007780. doi: 10.1371/journal.pcbi.1007780 (PMC7188302; doi:10.1371/journal.pcbi.1007780)
Supplement: S5 Table — Metabolites which have characteristic dynamics for hiPSC and also have characteristic dynamics for hNSC are underlined. (XLSX) [file pcbi.1007780.s011.xlsx]

## Sheet: Table S5
	hiPSC	hNSC	hiPSC + hNSC (all 4 cell lines)
Same Steady-State	Ala	-	-
	Asp
	ADMA
	Kynurenine
	Taurine
	C2
	C3-DC (C4-OH)
	C5:1
	C6:1
	C12-DC
	C16:1-OH
	C18:1-OH
	PC aa C34:1
	PC aa C40:4
	PC ae C38:4
	PC ae C42:5
	Lac
New and Higher Steady-State	-	-	Gln
			SM C18:1
New and Lower Steady-State	Asn	Ala	Pro
	Gly	His
	His	Ser
	Leu	Thr
	Met	Trp
	Ser
	Thr
	Trp

## Sheet: Abbreviations
Ala	Alanine
Asn	Asparagine
Asp	Aspartate
Gln	Glutamine
Gly	Glycine
His	Histidine
Leu	Leucine
Met	Methionine
Pro	Proline
Ser	Serine
Thr	Threonine
Trp	Tryptophan
ADMA	asymmetric dimethylarginine
C2	acetylcarnitine
C3-DC (C4-OH)	malonylcarnitine (hydroxybutirylcarnitine)
C5:1	3-methyl-crotonylcarnitine
C6:1	hexenoylcarnitine
C12-DC	dodecanedioylcarnitine
C16:1-OH	hydroxyhexadecenoylcarnitine
C18:1-OH	hydroxyoctadecenoylcarnitine
PC aa Cx:y	Phosphatidylcholine with diacyl residue, with x carbons and with y double bonds
PC ae Cx:y	Phosphatidylcholine with acyl-alkyl residue, with x carbons and with y double bonds
SM Cx:y	Sphingomyelin with acyl residue, with x carbons and with y double bonds
